# Supplementary material for: SARS due to COVID-19: Predictors of death and profile of adult patients in the state of Rio de Janeiro, 2020
Source: PLoS One. 2022 Nov 10;17(11):e0277338. doi: 10.1371/journal.pone.0277338 (PMC9648756; doi:10.1371/journal.pone.0277338)
Supplement: S1 File — (CSV) [file pone.0277338.s001.csv]

obito_evolucao_sim	FX_ETARIA	CS_SEXO	CS_RACA	IDADE2	SATURACAO	DIARREIA	VOMITO	GARGANTA	DISPNEIA	DESC_RESP	FEBRE	TOSSE	FATOR_RISC	CS_GESTANT	PUERPERA_2	CARDIOPATI_2	RENAL_2	NEUROLOGIC_2	PNEUMOPATI_2	OBESIDADE_2	ASMA_2	IMUNODEPRE_2	DIABETES_2	HEMATOLOGI_2	HEPATICA_2	EXAME.DE.IMAGEM.II	ANTIVIRAL	HOSPITAL	UTI	SUPORT_VEN	CRITERIO
1	65-74 anos	M	BRANCO	66	1				1			1	1	0	0	0	0	0	0	0	0	0	1	0	0	ATÍPICO COVID		1	1	1	LABORATORIAL
1	65-74 anos	F		71	1				1	1	1	1	2	0	0	0	0	0	0	0	0	0	0	0	0		2	1	2	1	LABORATORIAL
1	75 anos ou mais	M		91	1	2	2	2	1	1	1	2	1	0	0	0	0	0	0	0	0	1	1	0	0		2	2	2	1	LABORATORIAL
1	65-74 anos	M		66	1	2	1	1	1	1	1	1	2	0	0	0	0	0	0	0	0	0	0	0	0	ATÍPICO COVID	2	1	2	1	LABORATORIAL
1	50-64 anos	M		63	2	2	2	1	2	1	1	1	1	0	0	1	0	0	0	0	0	0	0	0	0		2	1	2	2	LABORATORIAL
1	18-49 anos	M		29									2	0	0	0	0	0	0	0	0	0	0	0	0			1			CLÍNICO
1	50-64 anos	M		60	1	2	2	2	1	1	1	1	2	0	0	0	0	0	0	0	0	0	0	0	0	ATÍPICO COVID	2	1	2	2	LABORATORIAL
1	50-64 anos	F	NÃO BRANCO	64	1	2	2	2	1	1	2	1	1	0	0	1	0	0	0	0	0	0	1	0	0	ATÍPICO COVID	2	1	1	1	LABORATORIAL
1	65-74 anos	M	BRANCO	74	1	1	2	2	1	1	1	1	1	0	0	1	0	0	0	0	0	0	0	0	0	ATÍPICO COVID	2	1	2	2	LABORATORIAL
1	18-49 anos	M	BRANCO	42	1	2	2	2	1	1	1	1	1	0	0	0	1	0	0	0	1	1	0	0	0	ATÍPICO COVID	2	1	2	2	LABORATORIAL
1	75 anos ou mais	M	NÃO BRANCO	80	1	2	2	2	1	2	2	1	1	0	0	1	0	0	1	0	0	0	1	0	0	ATÍPICO COVID	2	1	1	1	LABORATORIAL
1	75 anos ou mais	M	BRANCO	83	2	2	2	2	1	2	2	1	1	0	0	0	0	0	0	0	0	0	0	0	0		2	1	1	1	LABORATORIAL
1	18-49 anos	M	BRANCO	35	1	2	2	1	1	1	1	1	1	0	0	0	0	0	0	0	0	0	0	0	0		2	1	1	1	LABORATORIAL
1	18-49 anos	M	BRANCO	35	2	2	2	2	2	2	1	2	1	0	0	0	0	0	0	0	0	1	1	0	0		2	1	1	3	LABORATORIAL
1	65-74 anos	M	BRANCO	69	1	2	2	2	1	1	1	1	1	0	0	1	0	0	0	0	0	0	0	0	0	ATÍPICO COVID		1	2	1	LABORATORIAL
1	75 anos ou mais	M		79	1	1		1	1	1	1	1	1	0	0	1	0	0	0	0	0	0	0	0	0	TÍPICO COVID	2	1	1	1	LABORATORIAL
1	65-74 anos	F	NÃO BRANCO	66	1	2	2	2	1	1	2	1	1	0	0	1	0	0	0	0	0	0	1	0	0	NORMAL		1	2	2	LABORATORIAL
1	75 anos ou mais	F	BRANCO	81		2	2	2			1	2	2	0	0	0	0	0	0	0	0	0	0	0	0	ATÍPICO COVID		1	2	2	LABORATORIAL
1	75 anos ou mais	M	BRANCO	94	1	2	2	2	1	1	2	1	1	0	0	1	0	0	0	0	0	0	0	0	0	ATÍPICO COVID		1	2	2	LABORATORIAL
1	50-64 anos	F	NÃO BRANCO	64	2	1	2	2	1	2	1	1	1	0	0	1	0	0	0	0	0	0	1	0	0	ATÍPICO COVID		1	2	2	LABORATORIAL
1	75 anos ou mais	M	BRANCO	81	1			1	1	1	1	1	1	0	0	1	0	0	0	1	0	0	1	0	0	ATÍPICO COVID	2	1	2	1	LABORATORIAL
1	18-49 anos	M	BRANCO	38	2	2	2	2	1	1	2	2	1	0	0	0	0	0	0	0	0	0	0	0	0	ATÍPICO COVID	2	1	2	2	LABORATORIAL
1	18-49 anos	M	BRANCO	38	1	2	2	2	2	2	1	1	1	0	0	0	0	0	0	0	0	0	0	0	0		2	1	2	3	LABORATORIAL
1	65-74 anos	M	BRANCO	67				1	1	1	1	1	1	0	0	1	0	0	0	0	0	0	1	0	0			1	1	3	LABORATORIAL
1	50-64 anos	M	BRANCO	60	1	2	2		1	1	2	1	1	0	0	1	0	0	0	0	0	0	1	0	0			1	2	1	LABORATORIAL
1	75 anos ou mais	F	NÃO BRANCO	90	1	2	2	2	1	1	2	1	2	0	0	0	0	0	0	0	0	0	0	0	0		2	1	2	2	LABORATORIAL
1	75 anos ou mais	F	BRANCO	75							1	1	1	0	0	0	0	0	1	0	0	0	0	0	0			1	1	2	LABORATORIAL
1	50-64 anos	F	BRANCO	56	1	2	2	2	1	1	1	1	1	0	0	1	0	0	1	1	1	0	0	0	0	ATÍPICO COVID	2	1	1	1	LABORATORIAL
1	65-74 anos	M		72	2	2	2	2	2	2	1	2	2	0	0	0	0	0	0	0	0	0	0	0	0	TÍPICO COVID		1	1		LABORATORIAL
1	50-64 anos	M		57		2	2	2	1	1	1	1	1	0	0	1	0	0	0	0	0	0	1	0	0			1	1	1	LABORATORIAL
1	50-64 anos	M		57	1	2	2	2	1	1	2	1	1	0	0	0	0	0	0	0	0	0	1	0	0	ATÍPICO COVID	2	1	1	2	LABORATORIAL
1	50-64 anos	M	BRANCO	51	1	2	2	2	1	1	1	2	1	0	0	1	0	0	0	1	0	0	1	0	0	ATÍPICO COVID	2	1	1	1	LABORATORIAL
1	75 anos ou mais	M	BRANCO	77	1	1	1	2	1	1	2	2	1	0	0	0	0	0	0	0	0	0	0	0	0			1	1	1	CLÍNICO
1	75 anos ou mais	F	BRANCO	80	1	1	2	1	1	1	1	1	2	0	0	0	0	0	0	0	0	0	0	0	0		2	1	1	1	LABORATORIAL
1	65-74 anos	M		73		2	2	1	1	1	1	2	1	0	0	1	0	0	0	0	0	0	0	0	0	ATÍPICO COVID	2	1	1	1	LABORATORIAL
1	50-64 anos	F		63	1	2	2	2	2	1	1	1	2	0	0	0	0	0	0	0	0	0	0	0	0		2	1	2	3	LABORATORIAL
1	18-49 anos	M	BRANCO	39	2	1	2	1	1	1	1	1	2	0	0	0	0	0	0	0	0	0	0	0	0	ATÍPICO COVID	2	1	2	3	LABORATORIAL
1	50-64 anos	F		58	1				1	1	1	1	1	0	0	0	0	0	0	0	0	0	1	0	0		1	1	1	2	LABORATORIAL
1	50-64 anos	F	NÃO BRANCO	61	1				1	1			1	0	0	1	0	0	0	0	0	0	1	0	1			1			LABORATORIAL
1	18-49 anos	M		41	1	2	2	1	1	1	1	1	2	0	0	0	0	0	0	0	0	0	0	0	0		1	1	2		LABORATORIAL
1	50-64 anos	F		59	1	2	2	2	2	1	2	1	1	0	0	0	0	0	0	0	0	0	1	0	0	ATÍPICO COVID	2	1	2	1	LABORATORIAL
1	65-74 anos	M		71	1	2	2	2	1		2	1	1	0	0	0	0	0	1	0	0	0	0	0	0	ATÍPICO COVID		1	2	2	LABORATORIAL
1	50-64 anos	M		63					1		1	1	2	0	0	0	0	0	0	0	0	0	0	0	0						LABORATORIAL
1	75 anos ou mais	M	BRANCO	91	1	2	2	2	1	1	1	1	1	0	0	1	0	0	0	0	0	0	1	0	0	ATÍPICO COVID		1	1	3	LABORATORIAL
1	50-64 anos	F	NÃO BRANCO	64	1	2	2	2	1	1	1	1	1	0	0	0	0	0	0	0	0	0	0	0	1		2	1	2	1	LABORATORIAL
1	75 anos ou mais	M		75		2	2		1	1	1	1	1	0	0	1	0	0	0	0	0	0	1	0	0	ATÍPICO COVID	1	1	2		LABORATORIAL
1	50-64 anos	F		63	1	2	2	2	2	1	1	1	1	0	0	1	0	0	0	0	0	0	0	0	0	ATÍPICO COVID	2	1	2	1	LABORATORIAL
1	18-49 anos	M		45	1	2	2		1	1	1	1	1	0	0	1	0	0	0	0	0	0	0	0	0		2	1	2	2	LABORATORIAL
1	50-64 anos	F	BRANCO	52	1				1	1			1	0	0	1	0	0	0	0	0	0	1	0	0		2	1	2	1	LABORATORIAL
1	18-49 anos	M		45	1	2	2	2	2	2	2	2	2	0	0	0	0	0	0	0	0	0	0	0	0			1	1	2	LABORATORIAL
1	75 anos ou mais	M		87	1	2	2	1	1	1	1	1	2	0	0	0	0	0	0	0	0	0	0	0	0		2	1	2	1	LABORATORIAL
1	18-49 anos	M		40	1		2	1	1	1	1	1	1	0	0	0	0	0	0	0	0	0	1	0	0		2	1	2		LABORATORIAL
1	75 anos ou mais	F		75	1				1	1	1	1	1	0	0	0	0	0	0	0	0	0	1	0	0	ATÍPICO COVID	2	1	1	1	LABORATORIAL
1	65-74 anos	M		74	1				1	1	1	1	2	0	0	0	0	0	0	0	0	0	0	0	0	ATÍPICO COVID		1	1	1	LABORATORIAL
1	50-64 anos	M	BRANCO	56	1	2	2	2	1	1	2	1	2	0	0	0	0	0	0	0	0	0	0	0	0		2	1	1	1	LABORATORIAL
1	18-49 anos	M		49	1				1	1		1	2	0	0	0	0	0	0	0	0	0	0	0	0						LABORATORIAL
1	75 anos ou mais	M		75									2	0	0	0	0	0	0	0	0	0	0	0	0			1			LABORATORIAL
1	75 anos ou mais	M		84	1	2	2	1	1	1	1	1	2	0	0	0	0	0	0	0	0	0	0	0	0		2	1	2	1	LABORATORIAL
1	75 anos ou mais	M		82	1	2	1	2	1	1	1	1	1	0	0	0	0	0	0	0	0	0	1	0	0		2	1	2	1	LABORATORIAL
1	50-64 anos	M		54	1				1	1		1	1	0	0	1	0	0	0	0	0	0	0	0	0		1	1	2	3	LABORATORIAL
1	65-74 anos	M	NÃO BRANCO	70	2	2	2	2	1	1	1	1	1	0	0	0	0	0	0	1	0	1	0	0	1		1	1	1	2	LABORATORIAL
1	50-64 anos	M		53	1	2	2	1	1	2	2	1	2	0	0	0	0	0	0	0	0	0	0	0	0	ATÍPICO COVID		1	2	2	LABORATORIAL
1	50-64 anos	M		64	1	2	2	1	1	1	1	1	2	0	0	0	0	0	0	0	0	0	0	0	0			1	2	1	LABORATORIAL
1	50-64 anos	F	NÃO BRANCO	63	1	2		2	2	1	2	1	1	0	0	0	0	0	0	0	1	0	0	0	0	ATÍPICO COVID	2	1	1	1	LABORATORIAL
1	65-74 anos	M	BRANCO	74	1	2	2	2	1	1	1	1	2	0	0	0	0	0	0	0	0	0	0	0	0	ATÍPICO COVID	2	1	1	1	LABORATORIAL
1	50-64 anos	F	NÃO BRANCO	60		1	2	1	1	1	2	1	1	0	0	1	0	0	0	0	0	0	1	0	0		2	1	2	2	LABORATORIAL
1	50-64 anos	M	BRANCO	57	1				1	1	1	1	1	0	0	1	0	0	0	0	0	0	1	0	0		2	2	2	3	LABORATORIAL
1	50-64 anos	M		56	1	2	2	2	1	1	1	1	2	0	0	0	0	0	0	0	0	0	0	0	0	ATÍPICO COVID	2	1	2	1	LABORATORIAL
1	65-74 anos	M	NÃO BRANCO	68	1				1	1			1	0	0	1	0	0	0	0	0	0	0	0	0	TÍPICO COVID	2	1	2	1	CLÍNICO
1	75 anos ou mais	F		80	1				1		1	1	1	0	0	1	0	0	0	0	0	0	0	0	0			1	1	1	LABORATORIAL
1	65-74 anos	M		73	1			2	2	1	1	2	2	0	0	0	0	0	0	0	0	0	0	0	0	TÍPICO COVID	1	1	1	1	LABORATORIAL
1	50-64 anos	M	NÃO BRANCO	57							1	1	2	0	0	0	0	0	0	0	0	0	0	0	0			1			LABORATORIAL
1	65-74 anos	M	NÃO BRANCO	73									2	0	0	0	0	0	0	0	0	0	0	0	0						CLÍNICO
1	50-64 anos	M	NÃO BRANCO	62					1	1	1	1	1	0	0	1	0	0	0	0	0	0	1	0	0			1	2	3	LABORATORIAL
1	50-64 anos	F	BRANCO	60									2	0	0	0	0	0	0	0	0	0	0	0	0		2	1	2	3	LABORATORIAL
1	65-74 anos	F	NÃO BRANCO	73								1	1	0	0	1	0	0	0	0	0	0	0	0	0		2	1	2	3	LABORATORIAL
1	18-49 anos	F	BRANCO	42							1	1	2	0	0	0	0	0	0	0	0	0	0	0	0		2	1	2	3	LABORATORIAL
1	18-49 anos	F	BRANCO	42					1	1			2		0	0	0	0	0	0	0	0	0	0	0		1	1	1	1	LABORATORIAL
1	65-74 anos	M	BRANCO	65			2					1	1	0	0	1	0	0	0	0	0	0	1	0	0		2	1	2	3	LABORATORIAL
1	75 anos ou mais	M		82	1						1		1	0	0	1	0	0	0	0	0	0	0	0	0					3	LABORATORIAL
1	75 anos ou mais	F	NÃO BRANCO	77	1						1		2	0	0	0	0	0	0	0	0	0	0	0	0		2	1	2	3	LABORATORIAL
1	65-74 anos	F	NÃO BRANCO	65	1						1	1	1	0	0	1	0	0	0	0	0	0	0	0	0		2	1			LABORATORIAL
1	75 anos ou mais	F	NÃO BRANCO	77	1				1	1			1	0	0	1	0	0	0	0	0	0	0	0	0		2	1	2	3	LABORATORIAL
1	50-64 anos	M	NÃO BRANCO	64							1	1	1	0	0	0	0	0	0	0	0	0	0	0	0		2	2	2	3	LABORATORIAL
1	75 anos ou mais	F	NÃO BRANCO	78						1	1		1	0	0	1	0	0	0	0	0	0	1	0	0			1	2	3	LABORATORIAL
1	50-64 anos	M	NÃO BRANCO	62	1	2	2	2	2	1	2	1	1	0	0	1	0	0	0	0	0	0	1	0	0			1	1	1	LABORATORIAL
1	50-64 anos	M	BRANCO	62	1								2	0	0	0	0	0	0	0	0	0	0	0	0		2	1	2	3	LABORATORIAL
1	75 anos ou mais	F	BRANCO	86	1					1			1	0	0	0	1	0	0	0	0	0	0	0	0		2	1	2	3	LABORATORIAL
1	18-49 anos	M		35				1	1	1	1	1	2	0	0	0	0	0	0	0	0	0	0	0	0		2	1	1	1	LABORATORIAL
1	75 anos ou mais	M	BRANCO	77	1	2	2	2	1	2	1	1	1	0	0	1	0	0	0	0	0	0	1	0	0			1	1		LABORATORIAL
1	18-49 anos	M		42						1	1		1	0	0	1	0	0	0	0	0	0	1	0	0			1
1	50-64 anos	M		53	2			2	2	2	2	2	2	0	0	0	0	0	0	0	0	0	0	0	0			1			LABORATORIAL
1	65-74 anos	F		74							1	1	2	0	0	0	0	0	0	0	0	0	0	0	0			1	1	1	LABORATORIAL
1	75 anos ou mais	F		96					1	1	1	1	2	0	0	0	0	0	0	0	0	0	0	0	0			1
1	18-49 anos	F	BRANCO	37	1			1	1	1	1		1	0	0	0	0	0	0	0	0	0	0	0	0			1			LABORATORIAL
1	65-74 anos	M		67						1			1	0	0	1	0	0	0	0	0	0	1	0	0			1			LABORATORIAL
1	75 anos ou mais	M	NÃO BRANCO	92					1		1		2	0	0	0	0	0	0	0	0	0	0	0	0			1			LABORATORIAL
1	50-64 anos	M	BRANCO	62				1				1	2	0	0	0	0	0	0	0	0	0	0	0	0			1			LABORATORIAL
1	75 anos ou mais	M		88	1	1	1			1	1	1	1	0	0	0	0	0	0	0	0	0	0	0	0		2	1	1	2	LABORATORIAL
1	75 anos ou mais	F	NÃO BRANCO	81					1	1	1	1	1	0	0	0	0	0	0	0	0	0	0	0	0	ATÍPICO COVID	2	1			LABORATORIAL
1	75 anos ou mais	F		96	1				1	1	1	1	1	1	0	0	0	0	0	0	0	0	0	0	0		2	2	2		LABORATORIAL
1	18-49 anos	M		39				1		1	1	1	1	0	0	0	0	0	0	0	0	0	1	0	0		2	1	1	3	LABORATORIAL
1	50-64 anos	F	NÃO BRANCO	61	1				1		1	1	2	0	0	0	0	0	0	0	0	0	0	0	0		1	1	1		LABORATORIAL
1	65-74 anos	M		68	2	2	2	1	2	2	1	1	1	0	0	1	0	0	0	0	0	0	1	0	0			1	1	2	CLÍNICO
1	75 anos ou mais	M	NÃO BRANCO	88					1		1	1	2	0	0	0	0	0	0	0	0	0	0	0	0		2	1	1
1	75 anos ou mais	F		92					1		1	1	2	0	0	0	0	0	0	0	0	0	0	0	0		2	1			LABORATORIAL
1	75 anos ou mais	M	NÃO BRANCO	77					1		1	1	1	0	0	1	0	0	1	0	0	0	1	0	0			1			LABORATORIAL
1	75 anos ou mais	F	NÃO BRANCO	86	1				1		1	1	1	0	0	1	0	0	0	0	0	0	0	0	0			1	1	1	LABORATORIAL
1	50-64 anos	M	BRANCO	60	1	2	2	2	1	2	1	1	1	0	0	1	0	0	0	0	0	0	1	0	0	ATÍPICO COVID	2	1	1	2	LABORATORIAL
1	65-74 anos	M	NÃO BRANCO	69	1	2	2	2	2	1	1	1	1	0	0	1	0	0	0	0	0	0	0	0	0	ATÍPICO COVID		1	2	2	LABORATORIAL
1	65-74 anos	M		69					1			1	2	0	0	0	0	0	0	0	0	0	0	0	0			1			LABORATORIAL
1	75 anos ou mais	F	BRANCO	75					1		1	1	2	0	0	0	0	0	0	0	0	0	0	0	0			1			LABORATORIAL
1	75 anos ou mais	M		84	1				1	1	1	1	1	0	0	0	0	0	0	0	0	0	0	0	0			1			LABORATORIAL
1	75 anos ou mais	M	NÃO BRANCO	84	2			1	2	2	1	1	2	0	0	0	0	0	0	0	0	0	0	0	0			1	1	1	LABORATORIAL
1	75 anos ou mais	M	BRANCO	79	1				1	1	1		1	0	0	1	0	0	0	0	0	0	0	0	0			1			LABORATORIAL
1	75 anos ou mais	M		75		1					1		2	0	0	0	0	0	0	0	0	0	0	0	0			1	1	1	LABORATORIAL
1	50-64 anos	F		55	1				1	1	1	1	1	0	0	1	0	1	0	0	0	0	0	0	0			1	2	1
1	75 anos ou mais	F	NÃO BRANCO	80	1	2	2	2	1	2	2	1	2	0	0	0	0	0	0	0	0	0	0	0	0			1		2	LABORATORIAL
1	50-64 anos	F		64	1			1	1	1	1		1	0	0	1	0	0	0	0	0	0	1	0	0			1		1	LABORATORIAL
1	65-74 anos	F	NÃO BRANCO	67	1				1	1			1	0	0	1	0	0	0	0	0	0	0	0	0			1	1	2	LABORATORIAL
1	75 anos ou mais	F	BRANCO	81	1					1	1	1	2	0	0	0	0	0	0	0	0	0	0	0	0	ATÍPICO COVID		1	2	1	LABORATORIAL
1	50-64 anos	M	BRANCO	64					1	1			1	0	0	0	0	0	0	0	0	0	1	0	0			1	2	2	LABORATORIAL
1	75 anos ou mais	M	NÃO BRANCO	87									2	0	0	0	0	0	0	0	0	0	0	0	0		2	1	1	3	LABORATORIAL
1	75 anos ou mais	F		95	1				1	1			1	0	0	1	0	0	0	0	0	0	0	0	0			1	1		LABORATORIAL
1	75 anos ou mais	F		82	1				1	1	1	1	1	0	0	1	0	0	0	0	0	0	1	0	0			1	1	1	LABORATORIAL
1	65-74 anos	F		73	1				1	1	1	1	2	0	0	0	0	0	0	0	0	0	0	0	0			1			LABORATORIAL
1	75 anos ou mais	M		82	1				1		1		1	0	0	1	0	0	0	0	0	0	1	0	0			1	1	1	LABORATORIAL
1	65-74 anos	F		65							1		1	0	0	0	0	0	0	0	0	0	1	0	0	ATÍPICO COVID		1	1	1	LABORATORIAL
1	75 anos ou mais	M	NÃO BRANCO	92					1		1	1	1	0	0	0	0	0	0	0	0	0	0	0	0	ATÍPICO COVID	2	1	2	2	LABORATORIAL
1	65-74 anos	M	BRANCO	68						1	1	1	2	0	0	0	0	0	0	0	0	0	0	0	0	ATÍPICO COVID	2	1	1	2	LABORATORIAL
1	65-74 anos	M	NÃO BRANCO	74					1	1	1		1	0	0	1	0	0	0	0	0	0	0	0	0			1	1		LABORATORIAL
1	18-49 anos	M	BRANCO	48							1	1	1	0	0	0	0	0	0	0	0	0	1	0	0			1	1		LABORATORIAL
1	75 anos ou mais	M	NÃO BRANCO	79									1	0	0	0	0	0	1	0	0	0	0	0	0	ATÍPICO COVID	2	1	1	2	LABORATORIAL
1	75 anos ou mais	M		81									2	0	0	0	0	0	0	0	0	0	0	0	0			1
1	75 anos ou mais	M	BRANCO	81	1	2	2	2	1	1	1	1	2	0	0	0	0	0	0	0	0	0	0	0	0			1
1	65-74 anos	F	NÃO BRANCO	68	1				1		1	1	2	0	0	0	0	0	0	0	0	0	0	0	0			1			LABORATORIAL
1	75 anos ou mais	M	NÃO BRANCO	80	1				1	1	1	1	2	0	0	0	0	0	0	0	0	0	0	0	0			1	1	1	LABORATORIAL
1	50-64 anos	M	NÃO BRANCO	51						1	1	1	1	0	0	0	0	0	0	0	0	0	1	0	0		2	1	2	3	LABORATORIAL
1	65-74 anos	F	NÃO BRANCO	68	2	1	2	2	1	2	1	1	1	0	0	0	0	0	0	0	0	0	0	0	0	ATÍPICO COVID	1	1	1	1	LABORATORIAL
1	65-74 anos	F	BRANCO	68	2	2	2	2	1	1	1	1	1	0	0	0	0	0	0	0	0	0	1	0	0		2	1	1	1	LABORATORIAL
1	50-64 anos	M	BRANCO	64	1	2	2	2	1	1	2	1	2	0	0	0	0	0	0	0	0	0	0	0	0		1	1	1	2	LABORATORIAL
1	65-74 anos	M	NÃO BRANCO	72	2	2	2	2	1	2	2	1	1	0	0	0	0	0	0	0	0	0	0	0	0	ATÍPICO COVID	1	1	1	1	LABORATORIAL
1	50-64 anos	M		56		1	2	2	1	1	1	1	2	0	0	0	0	0	0	0	0	0	0	0	0	ATÍPICO COVID		1	1	1
1	75 anos ou mais	M	BRANCO	77	1	1	1	2	1	2	1	2	1	0	0	1	0	0	0	0	0	0	0	0	0	ATÍPICO COVID	2	1	1	1	LABORATORIAL
1	18-49 anos	F		47	2	2	2	2	2	2	2	2	1	0	0	0	0	1	0	0	0	0	0	0	0	TÍPICO COVID		1	2	3	LABORATORIAL
1	75 anos ou mais	M		81	1	2	2	2	1	1	1	1	1	0	0	0	0	0	0	0	0	0	0	0	0	ATÍPICO COVID	1	1	1	1	LABORATORIAL
1	75 anos ou mais	M	BRANCO	78						1	1	1	1	0	0	1	0	0	0	0	0	0	1	0	0	ATÍPICO COVID	2	1	1	1	LABORATORIAL
1	75 anos ou mais	M	BRANCO	78	2	2	2	2	1	1	2	1	1	0	0	1	0	0	0	0	0	0	1	0	1	ATÍPICO COVID	2	1	1	2	LABORATORIAL
1	75 anos ou mais	M	BRANCO	88	1	2	2		1	1	1	1	1	0	0	0	0	0	0	0	0	0	0	0	0	ATÍPICO COVID	2	1	1	1	LABORATORIAL
1	65-74 anos	F		68	1	2	2	2	1	1	1	1	1	0	0	0	0	0	0	0	0	0	1	0	0	ATÍPICO COVID		1	1	1	LABORATORIAL
1	75 anos ou mais	M	NÃO BRANCO	83									2	0	0	0	0	0	0	0	0	0	0	0	0	ATÍPICO COVID	2	1	1	1
1	75 anos ou mais	M	NÃO BRANCO	83	2	2	2	2	2	1	1	1	1	0	0	1	0	0	0	0	0	0	0	0	0	ATÍPICO COVID	2	1	1	2	LABORATORIAL
1	50-64 anos	F		56	1	2	2	2	1	1	1	1	1	0	0	0	0	0	0	0	0	0	1	0	0	ATÍPICO COVID		1	1	1
1	75 anos ou mais	F	BRANCO	80	1	2	2	2	2	1	1	1	2		0	0	0	0	0	0	0	0	0	0	0	ATÍPICO COVID		1	1	1	LABORATORIAL
1	50-64 anos	F		62	1	1	1	1	1	1	1	1	1	0	0	1	0	0	0	0	0	0	1	0	0	ATÍPICO COVID		1	1	1	LABORATORIAL
1	65-74 anos	F	NÃO BRANCO	68	1	2	2	2	2	2	2	2	1	0	0	1	0	1	0	0	0	0	0	0	0	ATÍPICO COVID	2	1	1	1	LABORATORIAL
1	75 anos ou mais	M		80	1	2	2		1	1	1	1	1	0	0	1	0	0	0	0	0	0	1	0	0	ATÍPICO COVID		1	1	1
1	50-64 anos	F	NÃO BRANCO	64					1		1	1	1	0	0	1	0	0	0	0	0	0	0	0	0	ATÍPICO COVID		1	1	1	LABORATORIAL
1	18-49 anos	M	NÃO BRANCO	49	1	2	2	2	1	1	1	1	2	0	0	0	0	0	0	0	0	0	0	0	0	ATÍPICO COVID	2	1	1	1	LABORATORIAL
1	75 anos ou mais	M		84	1	2	2	2	1	1	1	1	2	0	0	0	0	0	0	0	0	0	0	0	0	ATÍPICO COVID	1	1	1	1	LABORATORIAL
1	75 anos ou mais	F	BRANCO	78	2	2	2	2	2	2	1	1	1	0	0	1	0	0	1	0	0	0	1	0	0	ATÍPICO COVID	2	1	1	1	LABORATORIAL
1	75 anos ou mais	F	NÃO BRANCO	80	1	2	2	2	1	1	1	1	2	0	0	0	0	0	0	0	0	0	0	0	0	ATÍPICO COVID	2	1	1	1	LABORATORIAL
1	75 anos ou mais	M	NÃO BRANCO	86						1	1	1	1	0	0	1	0	0	0	0	0	0	0	0	0	TÍPICO COVID	1	1	1	1	LABORATORIAL
1	50-64 anos	M	BRANCO	60	2	2	2	2	1	1	1	1	1	0	0	0	1	0	0	0	0	0	0	0	0	ATÍPICO COVID		1	1	1	LABORATORIAL
1	75 anos ou mais	F		84	1	1	1	2	1	1	2	1	2	0	0	0	0	0	0	0	0	0	0	0	0	ATÍPICO COVID		1	1	1	LABORATORIAL
1	65-74 anos	M	BRANCO	74	2	2	2	2	1	1	2	2	1	0	0	1	0	0	0	0	0	0	0	0	0	TÍPICO COVID	2	1	1	1	LABORATORIAL
1	50-64 anos	F	BRANCO	63									1	0	0	0	0	0	0	0	0	0	1	0	0	ATÍPICO COVID	2	1	1	1	LABORATORIAL
1	18-49 anos	F		46	2	2	2	1	1	1	1	2	1	0	0	0	0	0	0	0	0	0	1	0	0	ATÍPICO COVID		1	1	1	LABORATORIAL
1	50-64 anos	M	NÃO BRANCO	59	2	2	2	2	2	1	1	2	1	0	0	1	0	0	0	0	0	0	0	0	0	ATÍPICO COVID	2	1	1	1	LABORATORIAL
1	75 anos ou mais	M	BRANCO	88							1		1	0	0	0	0	0	0	0	0	0	1	0	0			1	1	1	LABORATORIAL
1	65-74 anos	F	BRANCO	74	2	2	2	2	1	2	1	1	1	0	0	1	0	0	0	0	0	0	1	0	0	ATÍPICO COVID	2	1	1	1	LABORATORIAL
1	50-64 anos	M	BRANCO	63	1	2	1	2	1	1	1	1	2	0	0	0	0	0	0	0	0	0	0	0	0	ATÍPICO COVID		1	1	1	CLÍNICO
1	50-64 anos	M		56	1	1	2	2	1	1	1	1	1	0	0	1	0	0	0	0	0	0	1	0	0			1	1	1	LABORATORIAL
1	75 anos ou mais	F	BRANCO	77	1	2	2	1	1	1	2	1	1	0	0	1	0	0	0	0	0	0	0	0	0		1	1	1	1	LABORATORIAL
1	50-64 anos	F		63	1				1	1	1	1	1	0	0	0	0	0	0	0	0	0	1	0	0	ATÍPICO COVID		1	1	1
1	50-64 anos	M	BRANCO	62	1	2	2	2	1	1	1	1	2	0	0	0	0	0	0	0	0	0	0	0	0		2	1	2	3	LABORATORIAL
1	75 anos ou mais	M		86	2	2	2	2	1	2	1	2	2	0	0	0	0	0	0	0	0	0	0	0	0			1			LABORATORIAL
1	65-74 anos	M		65	1	2	2	2	1	1	1	1	2	0	0	0	0	0	0	0	0	0	0	0	0	ATÍPICO COVID	2	1	2	1	LABORATORIAL
1	65-74 anos	M		72	1	1	2	1	1	1	1	1	2	0	0	0	0	0	0	0	0	0	0	0	0	ATÍPICO COVID	2	1	2	2	LABORATORIAL
1	65-74 anos	M		73	1	2	2	2	1	1	1	1	1	0	0	1	0	0	0	0	0	0	1	0	0	ATÍPICO COVID	2	1	2	3	LABORATORIAL
1	75 anos ou mais	M		78	2	2	2	2	1	1	1	1	2	0	0	0	0	0	0	0	0	0	0	0	0		2	1	2		LABORATORIAL
1	65-74 anos	F		74	1	2	2	1	1	1	1	1	1	0	0	0	0	0	0	0	0	0	0	0	0		2	1			LABORATORIAL
1	50-64 anos	M	BRANCO	63	2	2	2	2	1	1	1	1	2	0	0	0	0	0	0	0	0	0	0	0	0	ATÍPICO COVID	2	1	2	2	LABORATORIAL
1	50-64 anos	M	BRANCO	58	1	2	2	2	1	1	1	1	2	0	0	0	0	0	0	0	0	0	0	0	0	ATÍPICO COVID	2	1	2	2	LABORATORIAL
1	75 anos ou mais	F		77	2	2	2	2	1	1	1	1	2	0	0	0	0	0	0	0	0	0	0	0	0	ATÍPICO COVID	2	1	1	2	LABORATORIAL
1	65-74 anos	M	BRANCO	71	2	2	2	2	1	1	1	1	2	0	0	0	0	0	0	0	0	0	0	0	0		2	1	2	3	LABORATORIAL
1	75 anos ou mais	M	BRANCO	75	1	2	2	2	1	1	1	1	1	0	0	1	0	0	0	0	0	0	0	0	0		2	1	2	3	LABORATORIAL
1	50-64 anos	F		54		2	2	2	1	1	1	1	2	0	0	0	0	0	0	0	0	0	0	0	0	ATÍPICO COVID	2	1	2	3	LABORATORIAL
1	50-64 anos	M		56	2	2	2	2	1	1	1	1	1	0	0	0	0	1	0	0	0	0	0	0	0		1	1	2	3	LABORATORIAL
1	50-64 anos	F	NÃO BRANCO	64	1	2	2	2	1	1	1	1	2	0	0	0	0	0	0	0	0	0	0	0	0		2	1	2	3	LABORATORIAL
1	75 anos ou mais	F		86	1	2	2	2	1	1	1	1	2	0	0	0	0	0	0	0	0	0	0	0	0		2	1	1	2	LABORATORIAL
1	18-49 anos	M	NÃO BRANCO	43	1						1	1	2	0	0	0	0	0	0	0	0	0	0	0	0			1			LABORATORIAL
1	65-74 anos	F	NÃO BRANCO	65	2	2	2	2	1	1	1	1	1	0	0	0	1	0	0	0	0	0	0	0	0		2	1	2	2	LABORATORIAL
1	65-74 anos	M	NÃO BRANCO	66	1	2	2	2	1	1	1	1	1	0	0	0	0	0	0	0	0	1	0	0	0		2	1	2	3	LABORATORIAL
1	75 anos ou mais	M		85	1	2	2	2	1	1	1	1	2	0	0	0	0	0	0	0	0	0	0	0	0		2	1	1	1	LABORATORIAL
1	75 anos ou mais	F	BRANCO	78	1	2	2	2	1	1	1	1	1	0	0	0	0	0	0	0	0	0	1	0	0		2	1	1	1	LABORATORIAL
1	65-74 anos	F	BRANCO	70	1	2	2	2	1	1	1	1	2	0	0	0	0	0	0	0	0	0	0	0	0		2	1	1	1	LABORATORIAL
1	75 anos ou mais	M	BRANCO	77	1	2	2	2	1	1	1	1	2	0	0	0	0	0	0	0	0	0	0	0	0		2	1	1	2	LABORATORIAL
1	18-49 anos	F		42	2	2	2	2	1	1	1	1	2	0	0	0	0	0	0	0	0	0	0	0	0		2	1			LABORATORIAL
1	50-64 anos	M	NÃO BRANCO	57	1	2	2	2	1	1	1	1	2	0	0	0	0	0	0	0	0	0	0	0	0		2	1		1	LABORATORIAL
1	50-64 anos	M	NÃO BRANCO	57	2	2	2	1	1	1	1	1	1	0	0	1	1	0	0	0	0	0	0	0	0	ATÍPICO COVID	2	1	2	3	LABORATORIAL
1	50-64 anos	M	NÃO BRANCO	58	1	2	2	2	1	1	1	1	2	0	0	0	0	0	0	0	0	0	0	0	0	NORMAL	2	1	1	2	LABORATORIAL
1	50-64 anos	M	NÃO BRANCO	58	1	2	2	2	1	1	1	1	2	0	0	0	0	0	0	0	0	0	0	0	0		2	1	1	1	LABORATORIAL
1	75 anos ou mais	F	NÃO BRANCO	88	1	2	2	2	1	1	1	1	2	0	0	0	0	0	0	0	0	0	0	0	0	ATÍPICO COVID	2	1	1	1	LABORATORIAL
1	75 anos ou mais	F	BRANCO	84	1	2	2	2	1	1	1	1	2	0	0	0	0	0	0	0	0	0	0	0	0			1	1	1	LABORATORIAL
1	75 anos ou mais	F	BRANCO	79	1	2	2	2	1	1	1	1	1	0	0	0	1	0	0	0	0	0	1	0	0	ATÍPICO COVID	2	1	1	1	LABORATORIAL
1	75 anos ou mais	M		80	1	2	2	2	1	1	1	1	2	0	0	0	0	0	0	0	0	0	0	0	0		2	1	1	1	LABORATORIAL
1	75 anos ou mais	F	BRANCO	83	1	2	2	2	1	1	1	1	1	0	0	0	1	0	0	0	0	0	1	0	0		2	1	1	1	LABORATORIAL
1	65-74 anos	F		74	1	2	2	2	1	1	1	1	1	0	0	1	0	0	0	0	0	0	1	0	0		2	1	2		LABORATORIAL
1	75 anos ou mais	F		75	1	2	2	2	1	1	1	1	2	0	0	0	0	0	0	0	0	0	0	0	0	ATÍPICO COVID	2	1	1	2	LABORATORIAL
1	65-74 anos	M	BRANCO	71	1	2	2	2	1	1	1	1	2	0	0	0	0	0	0	0	0	0	0	0	0		2	1	1	1	LABORATORIAL
1	65-74 anos	F	BRANCO	66	1	2	2	1	1	1	1	1	2	0	0	0	0	0	0	0	0	0	0	0	0		2	1		1	LABORATORIAL
1	18-49 anos	F	NÃO BRANCO	29	1	2	2	2	1	1	2	2	1		0	0	0	0	0	0	0	0	1	0	0	ATÍPICO COVID	2	1	2	2	LABORATORIAL
1	65-74 anos	M	NÃO BRANCO	68	1	2	2	2	1	1	1	1	2	0	0	0	0	0	0	0	0	0	0	0	0		2	1	1	1	LABORATORIAL
1	50-64 anos	F		53	1	2	2	1	1	1	1	1	1	0	0	1	0	0	0	0	0	0	1	0	0	ATÍPICO COVID	2	1	2	1	LABORATORIAL
1	50-64 anos	M	BRANCO	63	2	2	2	1	2	1	1	1	1	0	0	1	0	0	0	0	0	0	1	0	0	TÍPICO COVID	2	1	1	1	LABORATORIAL
1	65-74 anos	M	BRANCO	73	2	2	2	2	1	1	2	2	1	0	0	0	1	0	0	0	0	0	0	0	0			1		1	LABORATORIAL
1	65-74 anos	M		66	1	2	2	2	1	1		1	1	0	0	1	0	0	0	0	0	0	0	0	0		2	1	1		LABORATORIAL
1	65-74 anos	M	BRANCO	72	2	2	2	1	1	1	1	1	1	0	0	1	0	0	0	0	0	0	0	0	0	ATÍPICO COVID	2	1	1	1	LABORATORIAL
1	75 anos ou mais	M	BRANCO	82	2	2	2	1	2	1	1	2	1		0	1	0	0	0	0	0	0	0	0	0	TÍPICO COVID	1	1	2	3	LABORATORIAL
1	75 anos ou mais	F	BRANCO	86	1	2	2	2	1	1	1	1	1	0	0	1	0	0	0	0	0	0	0	0	0		2	1	1	1	LABORATORIAL
1	50-64 anos	F	NÃO BRANCO	60	1	2	2	2	1	2	2	1	2	0	0	0	0	0	0	0	0	0	0	0	0		2	1	2	2	LABORATORIAL
1	75 anos ou mais	F		94	1	2	2	2	1	2	1	1	2	0	0	0	0	0	0	0	0	0	0	0	0		1	1	1	2	LABORATORIAL
1	65-74 anos	M		72	1	2	2	2	1	1	1	1	1	0	0	1	0	0	0	0	0	0	1	0	0	ATÍPICO COVID	2	1	1		LABORATORIAL
1	75 anos ou mais	F	BRANCO	93	1	2	2	2	1	1	1	1	1	0	0	1	0	0	0	0	0	0	0	0	0		1	1	1	1	LABORATORIAL
1	75 anos ou mais	M	BRANCO	83	1					1			1	0	0	1	0	0	0	0	0	0	0	0	0		2	1	1	1	LABORATORIAL
1	50-64 anos	F	NÃO BRANCO	62									1	0	0	1	0	0	0	0	0	0	1	0	0		2	1	1	1	LABORATORIAL
1	75 anos ou mais	M	BRANCO	84	2	2	2	2	1	2	1	2	1	0	0	0	0	0	1	0	0	0	0	0	0		2	1	1	3	LABORATORIAL
1	75 anos ou mais	M	NÃO BRANCO	95	2	2	2	2	1	2	2	1	1	0	0	1	0	0	0	0	0	0	0	0	0	ATÍPICO COVID	2	1	2	2	LABORATORIAL
1	50-64 anos	M	NÃO BRANCO	64	1	2	2	2	1	1	1	2	1	0	0	1	0	1	0	0	0	0	0	0	0		2	1	1	1	LABORATORIAL
1	75 anos ou mais	M	BRANCO	76	1	2	2	2	1	1	1	1	1	0	0	1	0	0	0	0	0	0	0	0	0		2	2	2	3	LABORATORIAL
1	65-74 anos	F	BRANCO	73	1	2	2	2	1	1	2	1	1	0	0	1	0	0	0	0	0	0	1	0	0		2	1	1	1	LABORATORIAL
1	50-64 anos	M	NÃO BRANCO	58				1	1	1	1		1	0	0	0	0	0	1	0	0	1	0	0	0		1	1	2		LABORATORIAL
1	65-74 anos	M		66	1	2	2	2	1	1	1	1	2	0	0	0	0	0	0	0	0	0	0	0	0	ATÍPICO COVID	2	1	1	1	LABORATORIAL
1	75 anos ou mais	F	BRANCO	75	1	2	2	2	1	1	1	1	1	0	0	1	0	0	0	0	0	0	1	0	0		2	1	1	1	LABORATORIAL
1	50-64 anos	M	BRANCO	59	1	1	2	2	1	2	2	1	1	0	0	1	0	0	0	0	0	0	1	0	1	TÍPICO COVID	2	1	2	3	LABORATORIAL
1	50-64 anos	F	NÃO BRANCO	60	2	2	2	2	1	1	1	1	1	0	0	1	0	0	0	1	0	0	1	0	0		2	1	1	1	LABORATORIAL
1	75 anos ou mais	F	NÃO BRANCO	83	1				1	1			1	0	0	1	0	0	0	0	0	0	1	0	0		2	1			LABORATORIAL
1	65-74 anos	M	NÃO BRANCO	72	1	2	2	2	1	1	2	1	1	0	0	1	0	0	0	0	0	0	0	0	0		2	1	1	1	LABORATORIAL
1	50-64 anos	M	BRANCO	59	1	2	2	2	1	1	1	1	1	0	0	1	0	0	0	0	0	0	0	0	0	TÍPICO COVID	2	1	1	2	LABORATORIAL
1	75 anos ou mais	F	NÃO BRANCO	80	1				1	1	1	1	1	0	0	1	0	0	0	0	0	0	0	0	0			1	1	1	LABORATORIAL
1	50-64 anos	M	NÃO BRANCO	64	1				1	1	1	1	1	0	0	0	0	0	1	0	0	0	0	0	0			1	1	1	LABORATORIAL
1	65-74 anos	F	NÃO BRANCO	67	1				1	1	1	1	1	0	0	1	0	0	0	1	0	0	1	0	0			1	1	1	LABORATORIAL
1	65-74 anos	M	NÃO BRANCO	71	1				1	1	1	1	1	0	0	1	0	0	0	0	0	0	0	0	0			1	1	1	LABORATORIAL
1	65-74 anos	F	BRANCO	71	2	2	2	2	1	1	1	1	2	0	0	0	0	0	0	0	0	0	0	0	0	TÍPICO COVID	2	1	1	3
1	50-64 anos	F	NÃO BRANCO	58	1	2	2	1	1	1	2	1	1	0	0	0	0	0	0	0	0	0	1	0	0		2	1	1	2	LABORATORIAL
1	65-74 anos	F	BRANCO	69	2	2	2	2	1	1	1	1	1	0	0	1	0	0	0	0	0	0	1	0	0		2	1	1	1	LABORATORIAL
1	50-64 anos	M	NÃO BRANCO	59	1	2	2	2	1	1	1	1	1	0	0	1	0	0	0	0	0	0	1	0	0		2	1	1	1	LABORATORIAL
1	50-64 anos	M	BRANCO	55	1			1	1	1	1	1	1	0	0	0	0	0	0	0	0	1	0	0	0			1	1	1	LABORATORIAL
1	65-74 anos	F	NÃO BRANCO	68	1				1	1	1	1	1	0	0	1	1	0	0	0	0	0	1	0	0			1	2	2	LABORATORIAL
1	65-74 anos	M	NÃO BRANCO	65	1				1	1	1	1	1	0	0	1	0	0	0	0	0	0	1	0	0			1	1	1	LABORATORIAL
1	65-74 anos	F	NÃO BRANCO	70	1	1	1	2	1	1	2	1	1	0	0	1	0	0	0	1	1	0	1	0	0		2	1	1	1	LABORATORIAL
1	50-64 anos	M	NÃO BRANCO	53	1				1		1	1	1	0	0	1	0	0	0	0	1	0	0	0	0			1	1	1	LABORATORIAL
1	75 anos ou mais	M	NÃO BRANCO	83	1				1	1	1	1	1	0	0	0	0	0	1	0	0	0	0	0	0		2	2	2	3	LABORATORIAL
1	75 anos ou mais	F	BRANCO	90	1				1		1	1	2	0	0	0	0	0	0	0	0	0	0	0	0		2	1	1	1	LABORATORIAL
1	50-64 anos	M	BRANCO	63							1	1	1	0	0	1	0	0	0	0	0	0	0	0	0	ATÍPICO COVID	2	1	1	2	LABORATORIAL
1	65-74 anos	M	BRANCO	71	1		1		1	1	1	1	1	0	0	1	0	0	0	0	0	0	0	0	0		2	1	1	1	LABORATORIAL
1	75 anos ou mais	M	BRANCO	78									1	0	0	1	0	0	0	0	0	0	0	0	0			1	1		LABORATORIAL
1	75 anos ou mais	F	NÃO BRANCO	82	1	2	2	2	1	1	1	1	2	0	0	0	0	0	0	0	0	0	0	0	0		1	1	1	2	LABORATORIAL
1	18-49 anos	F	BRANCO	36	1	2	2	1	1	1	1	1	1	0	0	0	0	0	0	0	0	0	1	0	0			1	2	3	LABORATORIAL
1	75 anos ou mais	M	BRANCO	86	1				1	1	1	1	2	0	0	0	0	0	0	0	0	0	0	0	0			1	2	2	LABORATORIAL
1	65-74 anos	F		70	1				1	1	1	1	1	0	0	0	0	0	0	0	0	0	0	0	0		1	1	2	2	LABORATORIAL
1	50-64 anos	M	BRANCO	61	1				1	1	1	1	1	0	0	1	0	0	0	1	0	0	1	0	0		2	2	2	1	LABORATORIAL
1	75 anos ou mais	M	NÃO BRANCO	86	1				1		1	1	1	0	0	1	0	0	0	0	0	0	1	0	0		1	1	1	1	LABORATORIAL
1	50-64 anos	F	NÃO BRANCO	58	1				1	1	1	1	1	0	0	1	0	0	0	1	0	0	1	0	0			1	2	2	LABORATORIAL
1	75 anos ou mais	M	NÃO BRANCO	76	1	2	2	1	1	1	1	1	1	0	0	0	0	0	0	0	0	0	1	0	0			1	1	3	LABORATORIAL
1	65-74 anos	F	NÃO BRANCO	69	1				1	1	1	1	2	0	0	0	0	0	0	0	0	0	0	0	0			1	2	2	LABORATORIAL
1	65-74 anos	F	BRANCO	65					1		1	1	2	0	0	0	0	0	0	0	0	0	0	0	0			1	2		LABORATORIAL
1	50-64 anos	F	BRANCO	54	1				1	1	1	1	1	0	0	1	0	0	0	0	0	0	0	0	0			1	2	2	LABORATORIAL
1	65-74 anos	M	BRANCO	73	1				1	1	1	1	1	0	0	1	0	0	0	0	0	0	1	0	0			1	1	1	LABORATORIAL
1	75 anos ou mais	F	BRANCO	94	1				1	1	1	1	1	0	0	1	0	0	0	0	0	0	0	0	0		1	1	2	2	LABORATORIAL
1	75 anos ou mais	M	BRANCO	75	1				1	1	1	1	1	0	0	1	0	0	0	0	0	0	1	0	0		1	1	1	1	LABORATORIAL
1	50-64 anos	M	NÃO BRANCO	63	1				1	1	1	1	2	0	0	0	0	0	0	0	0	0	0	0	0			1	2	2	LABORATORIAL
1	50-64 anos	M	BRANCO	55	1				1	1	1	1	1	0	0	0	1	0	0	0	0	0	0	0	0			1	1	1	LABORATORIAL
1	18-49 anos	M	NÃO BRANCO	48	1				1		1	1	1	0	0	0	0	0	0	0	0	0	0	0	0			1	2	2	LABORATORIAL
1	65-74 anos	M	NÃO BRANCO	67	1			1		1	1	1	1	0	0	1	0	0	0	0	0	0	0	1	0		2	1	1	1	LABORATORIAL
1	50-64 anos	M	NÃO BRANCO	54	1	2	2	1	2	2	1	1	1	0	0	1	0	0	0	0	0	0	1	0	0			1			LABORATORIAL
1	65-74 anos	M	NÃO BRANCO	73	1			1		1	1		1	0	0	1	0	1	0	0	0	0	0	0	0		2	1	2	2	LABORATORIAL
1	18-49 anos	M		22	1			1	1	1			1	0	0	1	0	0	0	0	0	0	0	0	0		2	1	1	1	LABORATORIAL
1	75 anos ou mais	F	NÃO BRANCO	77	1					1	1	1	1	0	0	1	0	0	0	0	1	0	1	0	0		1	1	1	2	LABORATORIAL
1	18-49 anos	M		24	2	2	2	2	2	1	1	1	1	0	0	1	0	0	0	1	0	0	0	0	0	TÍPICO COVID	2	1	1	1	LABORATORIAL
1	50-64 anos	M		60					1	1	1	1	1	0	0	1	0	0	0	0	0	0	0	0	0			1	2	2	LABORATORIAL
1	75 anos ou mais	F	BRANCO	95	1				1	1	1	1	2	0	0	0	0	0	0	0	0	0	0	0	0		2	1	1	1	LABORATORIAL
1	75 anos ou mais	F		83	1	2	2	2	1	1	1	1	1	0	0	1	0	0	0	0	0	0	1	0	0			1	1	2	LABORATORIAL
1	75 anos ou mais	M		83	1			1		1	1	1	1	0	0	1	0	0	0	0	0	0	1	0	0		2	1	1	1	LABORATORIAL
1	75 anos ou mais	M		94						1	1	1	1	0	0	0	0	0	0	0	0	0	0	0	0	ATÍPICO COVID		1	1	1	LABORATORIAL
1	18-49 anos	F		45	1					1	1	1	1		0	1	0	0	0	1	0	0	0	0	0		2	1	1	1	LABORATORIAL
1	75 anos ou mais	M	NÃO BRANCO	89	1				1	1	1	1	1	0	0	1	0	0	0	0	0	0	0	0	0			1	1	2	LABORATORIAL
1	18-49 anos	M	NÃO BRANCO	47	2				1	1	1	1	1	0	0	1	0	0	0	1	0	0	0	0	0		2	2	2	3	LABORATORIAL
1	65-74 anos	F		73	1				1	1	1	1	1	0	0	1	0	0	0	0	0	0	1	0	0			1	2	2	LABORATORIAL
1	75 anos ou mais	M	NÃO BRANCO	92	1				1	1	1	1	1	0	0	1	0	1	0	0	0	0	0	0	0			1	2	2	LABORATORIAL
1	50-64 anos	F	NÃO BRANCO	58	1					1	1	1	1	0	0	1	0	1	0	0	0	0	1	0	0		2	1	2	2	LABORATORIAL
1	75 anos ou mais	F	BRANCO	77	1				1	1	1	1	1	0	0	1	0	0	0	0	0	0	0	0	0			1			LABORATORIAL
1	75 anos ou mais	F		79	1			1		1	1	1	1	0	0	1	0	0	0	0	0	0	0	0	0	ATÍPICO COVID	2	1	1	1	LABORATORIAL
1	65-74 anos	M	BRANCO	69	1	1	2	2	1	1	1	2	1	0	0	0	0	0	0	0	0	0	0	0	0		2	1	1	2	LABORATORIAL
1	75 anos ou mais	M	BRANCO	82	1	2	2	2	2	1	1	2	1	0	0	0	0	0	0	0	0	0	0	0	0	ATÍPICO COVID		1	2	3	LABORATORIAL
1	65-74 anos	F	BRANCO	70	1	1	1		1	1	1	1	1	0	0	1	0	0	0	0	0	0	1	0	0		1	1	1	1	LABORATORIAL
1	65-74 anos	M	BRANCO	71	1				1	1	1	1	1	0	0	1	0	0	0	0	0	0	1	0	0		1	1	1	1	LABORATORIAL
1	65-74 anos	M		68	1		1		1	1		1	2	0	0	0	0	0	0	0	0	0	0	0	0			1			CLÍNICO-EPIDEMIO
1	75 anos ou mais	M	BRANCO	75	1	2	2	2	1	2	1	1	1	0	0	0	1	0	0	0	0	0	1	0	0	TÍPICO COVID	2	1	1	2	LABORATORIAL
1	75 anos ou mais	M	BRANCO	99	1				1	1			1	0	0	0	0	0	0	0	0	0	1	0	0	ATÍPICO COVID	2	1	2	2	CLÍNICO-EPIDEMIO
1	50-64 anos	M	BRANCO	56	1	1	2	2	1	1	2	2	1	0	0	0	0	0	0	0	0	0	0	0	0		2	1	1	2	LABORATORIAL
1	18-49 anos	M	BRANCO	42	1	1	2	2	1	1	2	1	1	0	0	0	0	0	0	0	0	1	0	0	0		2	1	2	2	LABORATORIAL
1	50-64 anos	F	BRANCO	60					1		1		1		0	0	0	0	0	0	0	0	0	0	0			1	1	2
1	75 anos ou mais	M	BRANCO	89	1	1	2	2	1	1	2	1	1	0	0	0	0	0	0	0	0	0	1	0	0		2	1	1	3	LABORATORIAL
1	75 anos ou mais	M	BRANCO	93	1	2	2	2	1	1	1	1	2	0	0	0	0	0	0	0	0	0	0	0	0	ATÍPICO COVID	1	1	1	2	LABORATORIAL
1	18-49 anos	M	BRANCO	46					1			1	1	0	0	0	0	0	0	0	0	0	1	0	0			1			LABORATORIAL
1	75 anos ou mais	F	BRANCO	79	1	2	2		1	1	2	1	1	0	0	0	1	0	1	1	0	0	0	0	0	ATÍPICO COVID	2	1	1	1	LABORATORIAL
1	50-64 anos	F		53							1		2		0	0	0	0	0	0	0	0	0	0	0			1	1	1	LABORATORIAL
1	65-74 anos	F		66							1	1	1		0	0	0	0	0	0	1	0	0	0	0			1	1	3	LABORATORIAL
1	50-64 anos	M	BRANCO	62	1	2	2	2	1	1	2	1	1	0	0	0	0	0	0	0	0	0	1	0	0	ATÍPICO COVID	2	1	2	2	LABORATORIAL
1	50-64 anos	F		60	2	2	2	2	1	1	2	2	2	0	0	0	0	0	0	0	0	0	0	0	0			1	2	1	LABORATORIAL
1	65-74 anos	M	NÃO BRANCO	65	1	1	1			1	1	1	1	0	0	0	0	0	0	0	0	0	1	0	0			1			LABORATORIAL
1	18-49 anos	M	NÃO BRANCO	28							1		1	0	0	0	0	0	0	0	0	0	0	0	0			1			LABORATORIAL
1	65-74 anos	M	NÃO BRANCO	65	1	2	2	2	1	1	2	2	1	0	0	0	0	0	0	0	0	0	0	0	0		2	1	1	1	LABORATORIAL
1	65-74 anos	M	BRANCO	68	1	1			1	1	1	1	1	0	0	1	0	0	0	0	0	0	0	0	0	ATÍPICO COVID		1	2	2	LABORATORIAL
1	65-74 anos	F	BRANCO	74	1								1	0	0	0	0	0	0	0	0	0	0	0	0	ATÍPICO COVID		1	1	1	LABORATORIAL
1	65-74 anos	M	BRANCO	68					1			1	1	0	0	1	0	0	0	0	0	0	1	0	0			1			LABORATORIAL
1	75 anos ou mais	F	BRANCO	91					1				1	0	0	0	1	0	0	0	0	0	0	0	0			1			LABORATORIAL
1	75 anos ou mais	M		82	1				1				1	0	0	0	0	0	0	0	0	0	0	0	0			1	1		LABORATORIAL
1	65-74 anos	M	BRANCO	74							1	1	2	0	0	0	0	0	0	0	0	0	0	0	0			1			LABORATORIAL
1	50-64 anos	M	BRANCO	55	1							1	1	0	0	1	0	0	0	0	0	0	0	0	0			1			LABORATORIAL
1	75 anos ou mais	F	BRANCO	77					1	1		1	2	0	0	0	0	0	0	0	0	0	0	0	0		2	1	1	1	LABORATORIAL
1	75 anos ou mais	M	BRANCO	80		1					1		1	0	0	1	0	0	0	0	0	0	0	0	0			1	2	2	LABORATORIAL
1	75 anos ou mais	M	BRANCO	86								1	1	0	0	0	0	0	0	0	0	0	1	0	0			1			LABORATORIAL
1	75 anos ou mais	F	BRANCO	77					1	1		1	1	0	0	0	0	0	0	1	0	0	1	0	0			1	1	1	LABORATORIAL
1	65-74 anos	F		66			1						2	0	0	0	0	0	0	0	0	0	0	0	0			1	1	1	LABORATORIAL
1	75 anos ou mais	F	NÃO BRANCO	98	1	2	2	1	1	1	1	1	1	0	0	0	0	0	0	0	0	0	0	0	0	TÍPICO COVID	2	1	1	2	LABORATORIAL
1	50-64 anos	M	NÃO BRANCO	64	2	2	2	2	2	2	2	1	1	0	0	0	1	0	0	0	0	0	1	0	0		2	1	2	2	LABORATORIAL
1	75 anos ou mais	M	BRANCO	93	1	2	2	2	1	1	1	1	1	0	0	0	0	0	0	0	0	0	0	0	0	TÍPICO COVID	2	1	1	3	LABORATORIAL
1	50-64 anos	M	BRANCO	56	1	1	2	2	1	1	1	1	1	0	0	0	0	0	0	0	0	0	0	0	0	ATÍPICO COVID	1	1	1	1	LABORATORIAL
1	75 anos ou mais	F	BRANCO	80	1	2	2	2	1	1	1	2	1	0	0	0	0	0	0	0	0	0	0	0	0	ATÍPICO COVID	1	1	1	1	LABORATORIAL
1	65-74 anos	M	BRANCO	73	1	2	2	2	1	1	1	1	1	0	0	0	0	0	1	0	0	0	1	0	0	ATÍPICO COVID	2	1	1	1	LABORATORIAL
1	50-64 anos	M	BRANCO	60	1	2	2	2	1	1	1	2	1	0	0	1	1	0	0	0	0	0	1	0	0	ATÍPICO COVID	1	1	1	1	LABORATORIAL
1	50-64 anos	M		54	1	2	2	2	1	1	1	1	1	0	0	0	0	0	0	0	0	0	0	0	0	TÍPICO COVID	2	1	1	1	LABORATORIAL
1	65-74 anos	M	BRANCO	70	1	2	2	2	2	1	1	2	1	0	0	0	0	0	0	0	0	0	0	0	0	ATÍPICO COVID	1	1	1	2	LABORATORIAL
1	50-64 anos	M	BRANCO	59	1	1	2	2	1	1	1	1	1	0	0	0	1	0	0	0	0	0	0	0	0	NORMAL	1	1	1	1	LABORATORIAL
1	50-64 anos	M		59	1	1	2	2	1	1	1	1	2	0	0	0	0	0	0	0	0	0	0	0	0			1			LABORATORIAL
1	75 anos ou mais	M	NÃO BRANCO	89	1	2	2	2	1	1	1	1	1	0	0	0	0	1	0	0	0	0	0	0	0	TÍPICO COVID	2	1	1	3	LABORATORIAL
1	65-74 anos	F	BRANCO	73	1	2	1	2	1	1	2	1	1	0	0	1	0	0	0	0	0	0	1	0	0		2	1	1	2	LABORATORIAL
1	75 anos ou mais	M	BRANCO	90	1	2	2	2	1	2	1	2	1	0	0	0	0	0	0	0	0	0	1	0	0	ATÍPICO COVID	2	1	1	1	LABORATORIAL
1	65-74 anos	M	BRANCO	69	1				1	1	1	1	1	0	0	1	0	0	0	0	0	0	1	0	0	ATÍPICO COVID	2	1	2	3	LABORATORIAL
1	18-49 anos	F		40					1		1		1	1	0	0	0	0	0	0	0	0	1	0	0	ATÍPICO COVID		1	1	1	LABORATORIAL
1	50-64 anos	F		59	1			2	1	1	1	1	1		0	0	0	0	0	0	0	0	1	0	0		1	1			LABORATORIAL
1	50-64 anos	F	NÃO BRANCO	59	1				1		1	1	1	0	0	0	0	0	0	0	0	0	1	0	0	ATÍPICO COVID	1	1	1	1	LABORATORIAL
1	18-49 anos	M		37	1	2	1	1	1	1	1	1	2	0	0	0	0	0	0	0	0	0	0	0	0	ATÍPICO COVID	2	1	2	2	CLÍNICO
1	50-64 anos	M		59	2	2	1	2	2	2	1	1	2	0	0	0	0	0	0	0	0	0	0	0	0	ATÍPICO COVID		1	2	3	LABORATORIAL
1	75 anos ou mais	M	NÃO BRANCO	83	2	2	2	2	1		1	1	1	0	0	0	0	0	0	0	0	0	1	0	0	TÍPICO COVID		1			LABORATORIAL
1	75 anos ou mais	F	BRANCO	92	2	2	2	2	2	1	2	1	1	0	0	0	0	0	0	0	0	0	0	0	0	ATÍPICO COVID		1	1	3	LABORATORIAL
1	75 anos ou mais	F	NÃO BRANCO	97	1	2	2	2	1	1	1	1	1	0	0	0	0	0	1	0	0	0	1	0	0	ATÍPICO COVID	2	1	1	1	CLÍNICO
1	75 anos ou mais	M	BRANCO	84									1	0	0	1	0	0	0	0	0	0	0	0	0		2	2	2	3	LABORATORIAL
1	50-64 anos	F		53	1				1	1	1	1	2	0	0	0	0	0	0	0	0	0	0	0	0	ATÍPICO COVID		1	1	1	LABORATORIAL
1	75 anos ou mais	M		87							1	1	1	0	0	0	0	0	0	0	0	0	0	0	0	ATÍPICO COVID	1	1	1	1	LABORATORIAL
1	75 anos ou mais	M	BRANCO	96	1	2	2	2	1	2	1	1	1	0	0	1	0	1	0	0	0	0	0	0	0	ATÍPICO COVID	1	1	1	1	LABORATORIAL
1	75 anos ou mais	F	BRANCO	86	1	2	2	2	1	1	2	2	1	0	0	0	0	0	0	0	0	0	0	0	0			1	1		LABORATORIAL
1	75 anos ou mais	M	BRANCO	75	1	2	2	2	1	1	1	1	1	0	0	1	0	0	0	0	0	0	1	0	0		2	1	1	2	LABORATORIAL
1	65-74 anos	F	BRANCO	71	1	2	2	2	1	2	2	1	1	0	0	0	0	0	0	0	0	0	1	0	0	ATÍPICO COVID		1	2		LABORATORIAL
1	75 anos ou mais	M		85	1	2	2	2	1	2	1	2	1	0	0	1	0	0	0	0	0	0	0	0	0	ATÍPICO COVID	2	1	2	3	LABORATORIAL
1	75 anos ou mais	M	BRANCO	84	1	2	2	2	1	1	1	1	1	0	0	0	0	0	0	0	0	0	0	0	0	ATÍPICO COVID		1	1	1	LABORATORIAL
1	75 anos ou mais	M	BRANCO	84									1	0	0	1	1	0	0	0	0	0	1	0	0	ATÍPICO COVID	1	1	1	1	LABORATORIAL
1	18-49 anos	M	BRANCO	46									2	0	0	0	0	0	0	0	0	0	0	0	0			1			CLÍNICO
1	75 anos ou mais	F	BRANCO	95									2	0	0	0	0	0	0	0	0	0	0	0	0			1			CLÍNICO
1	50-64 anos	M	BRANCO	54							1	1	1	0	0	0	0	0	0	0	0	0	1	0	0			1	2	3	LABORATORIAL
1	50-64 anos	M	NÃO BRANCO	60	2	2	2	2	1	2		1	1	0	0	0	0	0	0	0	0	0	0	0	0		1	1	2	2	CLÍNICO
1	75 anos ou mais	F		93					1	1	1	1	2	0	0	0	0	0	0	0	0	0	0	0	0			1	2	3	LABORATORIAL
1	75 anos ou mais	F	BRANCO	86	1	1	1	2	1	1	1	1	1	0	0	1	0	0	0	1	0	0	0	0	0		2	1			CLÍNICO
1	75 anos ou mais	M	BRANCO	89	1	2	2	2	1	1	2	2	1	0	0	1	0	0	0	0	0	0	0	0	0	ATÍPICO COVID	2	1	2	2	LABORATORIAL
1	50-64 anos	M	NÃO BRANCO	50				2	2	1	1	1	2	0	0	0	0	0	0	0	0	0	0	0	0		2	1	2	3	LABORATORIAL
1	75 anos ou mais	F	BRANCO	86	1				1	1		1	1	0	0	0	0	0	0	0	0	0	0	0	0	ATÍPICO COVID	2	1	2	2	CLÍNICO
1	65-74 anos	F		65	2	2	2	1	2	2	2	1	1	0	0	0	1	0	0	0	0	1	0	0	0			2	2		LABORATORIAL
1	75 anos ou mais	F	BRANCO	88	1						1	1	1	0	0	0	0	0	0	0	0	0	0	0	0	NORMAL		1	1	1	LABORATORIAL
1	50-64 anos	M		62	1	2	2	2	1	2	1	1	1	0	0	1	0	0	0	0	0	0	0	0	0		1	1	2	2	LABORATORIAL
1	75 anos ou mais	F		78	2	2	2	1	1	2	1	1	1	0	0	0	0	0	1	0	0	0	1	0	0	ATÍPICO COVID		1	2	2	LABORATORIAL
1	18-49 anos	M	NÃO BRANCO	45	2	2		2	1	2	1	1	1	0	0	0	0	0	0	0	0	0	0	0	0		2	1	1	2	LABORATORIAL
1	65-74 anos	M	NÃO BRANCO	73	1	2			1	1	1	1	2	0	0	0	0	0	0	0	0	0	0	0	0	ATÍPICO COVID	1	1	2	1	LABORATORIAL
1	75 anos ou mais	M	NÃO BRANCO	84									2	0	0	0	0	0	0	0	0	0	0	0	0						CLÍNICO
1	75 anos ou mais	M	NÃO BRANCO	96	1				1	1			1	0	0	1	0	0	0	0	0	0	0	0	0		2	2	2
1	18-49 anos	M		43	1	2	2	2	1	1	1	1	2	0	0	0	0	0	0	0	0	0	0	0	0	ATÍPICO COVID	2	1			LABORATORIAL
1	50-64 anos	F	NÃO BRANCO	51	1						1	1	1	0	0	1	0	0	0	0	0	0	1	0	0	ATÍPICO COVID	2	1	2	2	CLÍNICO
1	18-49 anos	M		48	1		1			1	1	1	1	0	0	1	0	0	0	0	0	0	1	0	0	ATÍPICO COVID	1	1	2	2	CLÍNICO
1	50-64 anos	M		57	1	1	2	2	1	1	1	1	1	0	0	1	0	0	0	0	0	0	0	0	0	ATÍPICO COVID		1	1	1	CLÍNICO
1	18-49 anos	M	BRANCO	41		1			1	1	1	1	2	0	0	0	0	0	0	0	0	0	0	0	0	ATÍPICO COVID	2	1	2	3	CLÍNICO
1	18-49 anos	F		45									1	0	0	0	0	0	0	1	0	0	0	0	0						CLÍNICO
1	75 anos ou mais	M	BRANCO	75	1					1	1		1	0	0	1	0	1	0	0	0	0	0	0	0	ATÍPICO COVID	2	1	1	3	LABORATORIAL
1	75 anos ou mais	M	BRANCO	82						1		1	1	0	0	0	0	0	1	0	0	0	0	0	0	ATÍPICO COVID	1	1	1	1	LABORATORIAL
1	65-74 anos	M		68	1				1	1	1	1	2	0	0	0	0	0	0	0	0	0	0	0	0	ATÍPICO COVID	1	1	1	1	LABORATORIAL
1	18-49 anos	F	BRANCO	43		1	1			1	1	1	1		0	0	0	0	0	0	0	0	1	0	0	ATÍPICO COVID		1	2		LABORATORIAL
1	75 anos ou mais	F	BRANCO	87	2	2	2	2	1	2	2	2	1		0	1	0	0	1	0	0	0	1	0	0	ATÍPICO COVID		2	2		LABORATORIAL
1	75 anos ou mais	M	BRANCO	88	1						1		1	0	0	1	0	0	1	0	0	0	0	0	0	ATÍPICO COVID	1	1	1	1	LABORATORIAL
1	50-64 anos	M	BRANCO	54	1	2	2	2	1	1	1	1	1	0	0	0	0	0	0	0	0	0	0	0	0	ATÍPICO COVID	1	1	1	1	LABORATORIAL
1	50-64 anos	M		63					1	1			1	0	0	0	0	0	0	1	0	0	0	0	0	TÍPICO COVID	1	1	2	2	LABORATORIAL
1	18-49 anos	F		49									2	0	0	0	0	0	0	0	0	0	0	0	0			1			CLÍNICO
1	50-64 anos	M	NÃO BRANCO	54	1	2	2	2	1	1	2	1	1	0	0	0	0	0	0	0	0	0	0	0	0		1	1	2	1	LABORATORIAL
1	18-49 anos	M		38	1						1	1	2	0	0	0	0	0	0	0	0	0	0	0	0	ATÍPICO COVID	1	1	1	2	LABORATORIAL
1	75 anos ou mais	F		78	1	2	2	2	2	2	1	1	1		0	0	0	0	0	0	0	0	1	0	0		1	1	2		LABORATORIAL
1	50-64 anos	M	NÃO BRANCO	64	1						1		1	0	0	1	0	0	0	0	0	0	0	0	0	ATÍPICO COVID	1	1	1	1	LABORATORIAL
1	65-74 anos	F		66						1			1	0	0	1	0	0	0	0	0	0	0	0	0			1	1	1	LABORATORIAL
1	75 anos ou mais	M		80	1	2	2	2	1	1	1	2	1	0	0	1	0	0	0	0	0	0	0	0	0	ATÍPICO COVID		1	1	1	LABORATORIAL
1	18-49 anos	M	BRANCO	35	2	1	2	1	2	2	1	1	2	0	0	0	0	0	0	0	0	0	0	0	0		2	1	1	3	LABORATORIAL
1	75 anos ou mais	F	BRANCO	84					1			1	1	0	0	1	0	0	0	0	0	0	0	0	0		2	1	2	1	LABORATORIAL
1	65-74 anos	M	BRANCO	74	1	1	2	2	1	1	1	1	2	0	0	0	0	0	0	0	0	0	0	0	0			1	1	1	LABORATORIAL
1	65-74 anos	M	NÃO BRANCO	66	2	2	2	2	1	2	2	1	1	0	0	0	0	0	1	0	0	0	0	0	0		1	1	1	1	LABORATORIAL
1	50-64 anos	M	BRANCO	53	1	2	2	2	1	1	1	2	1	0	0	1	1	0	0	0	0	0	0	0	0		2	1	1	1	LABORATORIAL
1	75 anos ou mais	F	BRANCO	92	2	2	2	1	2	2	2	1	1	0	0	1	0	0	0	0	0	0	1	0	0			2	2	3	CLÍNICO
1	18-49 anos	M		39	1				1		1	1	1	0	0	0	0	0	0	0	0	0	0	0	0	ATÍPICO COVID	2	1	1	1	LABORATORIAL
1	65-74 anos	M		70	2	2	2	2	1	2	2	2	1	0	0	0	0	0	0	0	1	0	0	0	0	ATÍPICO COVID	2	1	1	1	LABORATORIAL
1	50-64 anos	M		61	1				1		1	1	2	0	0	0	0	0	0	0	0	0	0	0	0	ATÍPICO COVID	2	1	1	1	LABORATORIAL
1	50-64 anos	F		63						1		1	1		0	1	1	0	0	0	0	0	1	0	0			1	2	3	LABORATORIAL
1	75 anos ou mais	M	BRANCO	79	1	2	2	2	1	1	2	2	1	0	0	1	0	0	0	0	0	0	0	0	0		2	1	1	1	CLÍNICO
1	50-64 anos	M	NÃO BRANCO	61	1			2	1	1	1	1	1	0	0	1	1	0	0	0	0	0	0	0	1	ATÍPICO COVID	1	1	1	1	LABORATORIAL
1	50-64 anos	F	BRANCO	61	1	2	2	2	1	1	1	2	1	0	0	0	0	0	0	0	0	0	0	0	0		1	1	1	1
1	50-64 anos	F		56	1					1		1	1	0	0	1	0	0	0	0	0	0	0	0	0			1	1	3	CLÍNICO
1	75 anos ou mais	F	BRANCO	83	1	2	2	2	2	1	2	2	1	0	0	1	0	1	0	0	0	0	1	0	0	ATÍPICO COVID	2	1	1	1	LABORATORIAL
1	50-64 anos	M	BRANCO	61	1					1	1	1	1	0	0	1	0	0	0	0	0	0	1	0	0	ATÍPICO COVID	1	1	1	1	LABORATORIAL
1	65-74 anos	M	BRANCO	65	1			1		1	1		1	0	0	1	0	0	0	0	0	0	1	0	0	ATÍPICO COVID	1	1	1	1	LABORATORIAL
1	65-74 anos	F	BRANCO	74	1	2	2	2	2	2	1	1	1	0	0	1	1	0	0	0	0	0	0	0	0	ATÍPICO COVID	1	1	1	1	LABORATORIAL
1	50-64 anos	F		57	1	2	2	2	2	2	1	1	2	0	0	0	0	0	0	0	0	0	0	0	0	ATÍPICO COVID	1	1	1	3	LABORATORIAL
1	75 anos ou mais	M		79	1	2	2	1	1	1	1	1	1	0	0	1	0	0	1	0	0	0	0	0	0	ATÍPICO COVID		1	1	2	LABORATORIAL
1	75 anos ou mais	M	BRANCO	97	1				1	1	1	1	1	0	0	1	0	0	0	0	0	0	1	0	0	ATÍPICO COVID	1	1	1	2	LABORATORIAL
1	75 anos ou mais	M		77				1		1			2	0	0	0	0	0	0	0	0	0	0	0	0	ATÍPICO COVID	2	1	1	1	LABORATORIAL
1	75 anos ou mais	M	BRANCO	86	1				1				1	0	0	1	0	0	0	0	0	1	0	0	0	ATÍPICO COVID	1	1	1	1	LABORATORIAL
1	75 anos ou mais	F		90	1					1	1	1	1	0	0	1	1	0	0	0	0	0	0	0	0	ATÍPICO COVID		1	1	1	LABORATORIAL
1	65-74 anos	F		69	1	1	2	2	1	1	2	1	1	0	0	1	0	0	0	0	0	0	1	0	0	ATÍPICO COVID	2	1	1	1	LABORATORIAL
1	75 anos ou mais	M	BRANCO	89	1	2	2	1	2	1	2	1	1	0	0	1	0	0	0	0	0	0	0	0	0		1	1	1	2	LABORATORIAL
1	75 anos ou mais	F	NÃO BRANCO	92	1				1		1		1	0	0	1	0	0	0	0	0	0	0	0	0	ATÍPICO COVID		1	1	1	LABORATORIAL
1	75 anos ou mais	F		82	1				1	1	2		1	0	0	1	0	0	0	0	0	0	0	0	0		2	1	2	1	LABORATORIAL
1	50-64 anos	F	BRANCO	56	1	2	2	1	2	1	1	1	1	0	0	1	0	0	0	0	0	0	1	1	1	ATÍPICO COVID	1	1	2	1	LABORATORIAL
1	50-64 anos	M		61					1	1			1	0	0	1	0	0	0	0	0	0	0	0	0			1	1	1	LABORATORIAL
1	75 anos ou mais	M	BRANCO	97							1		1	0	0	1	0	0	0	0	0	0	0	0	0		2	1	2	2	LABORATORIAL
1	50-64 anos	M		62					1	1			1	0	0	1	0	0	0	0	0	0	0	0	0	ATÍPICO COVID	1	1	1	1	LABORATORIAL
1	75 anos ou mais	M	NÃO BRANCO	77					1			1	1	0	0	1	0	0	0	0	0	0	1	0	0		2	1	2	2	LABORATORIAL
1	18-49 anos	M	NÃO BRANCO	46	1	1	1	2	2	2	1	2	1	0	0	0	0	0	0	0	0	0	0	0	0		2	1	2	2	LABORATORIAL
1	50-64 anos	F		64	1	1			1		1	1	2	0	0	0	0	0	0	0	0	0	0	0	0		2	1	2	2	LABORATORIAL
1	75 anos ou mais	F		89					1				1	0	0	1	0	0	0	0	1	0	1	0	0			1			LABORATORIAL
1	75 anos ou mais	M		83					1		1		1	0	0	1	0	0	0	0	0	0	0	0	0	ATÍPICO COVID		1	2		LABORATORIAL
1	75 anos ou mais	M		93	2	2	2	2	2	1	1	1	2	0	0	0	0	0	0	0	0	0	0	0	0	ATÍPICO COVID		1	1	1	CLÍNICO
1	65-74 anos	M		65	2	1	1	2	2	2	2	2	1	0	0	1	0	0	0	0	0	0	1	0	0	ATÍPICO COVID	1	1	2	2	LABORATORIAL
1	50-64 anos	M		55	1	1	2	2	1	1	1	2	1	0	0	1	1	0	0	0	0	0	0	0	0	ATÍPICO COVID		1	1	1	CLÍNICO
1	65-74 anos	F	BRANCO	72	2	1	1	1	2	2	1	2	2	0	0	0	0	0	0	0	0	0	0	0	0			1	2	2	LABORATORIAL
1	50-64 anos	M		56	1	2	2	2	1	1	1	1	2	0	0	0	0	0	0	0	0	0	0	0	0	ATÍPICO COVID		1	1	1	CLÍNICO
1	75 anos ou mais	F		89	1	2		2	1	1	1	2	1	0	0	1	0	0	0	0	0	0	0	0	0		1	1	1	1	CLÍNICO
1	50-64 anos	M	NÃO BRANCO	55	1	2	2	2	1	2	1	1	2	0	0	0	0	0	0	0	0	0	0	0	0	TÍPICO COVID		1	1	1	LABORATORIAL
1	75 anos ou mais	M	BRANCO	85									2	0	0	0	0	0	0	0	0	0	0	0	0			1			CLÍNICO
1	65-74 anos	M	NÃO BRANCO	69	1	2		2	1	1	1	2	1	0	0	0	0	0	0	0	0	0	1	0	0		2	1	2	1	LABORATORIAL
1	50-64 anos	M	BRANCO	51				1			1	1	2	0	0	0	0	0	0	0	0	0	0	0	0			1	2	2	LABORATORIAL
1	65-74 anos	F	BRANCO	72	1	2	2	2	1	1	1	1	1		0	1	0	0	0	0	0	0	0	0	0	ATÍPICO COVID	2	1	1	1	LABORATORIAL
1	75 anos ou mais	F	BRANCO	92	1	2	2	2	2	1	1	1	1	0	0	0	0	0	0	0	0	0	1	0	0		1	1	1	1	LABORATORIAL
1	75 anos ou mais	F		77					1			1	1	0	0	0	0	0	0	0	0	0	1	0	0	ATÍPICO COVID		1	2	2	LABORATORIAL
1	75 anos ou mais	M		84	2	2	2	1	2	2	1	1	1	0	0	1	0	0	0	0	0	0	0	0	0		1	1	1	1	LABORATORIAL
1	18-49 anos	M	BRANCO	21	1	2	2	2	1	1	2	1	1	0	0	0	0	1	0	0	0	0	0	0	0	ATÍPICO COVID	1	1	1	1	LABORATORIAL
1	75 anos ou mais	M	BRANCO	86	1	2	2	2	1	2	1	1	1	0	0	0	0	1	0	0	0	0	1	0	0	ATÍPICO COVID	1	1	1	2	LABORATORIAL
1	65-74 anos	M	NÃO BRANCO	66	1				1	1			1	0	0	0	0	0	0	0	0	0	0	0	0	ATÍPICO COVID	1	1	2	2	LABORATORIAL
1	65-74 anos	F	NÃO BRANCO	72	1				1	1		1	1	0	0	0	0	0	0	0	0	0	0	0	0			1	1	1	LABORATORIAL
1	65-74 anos	M		74	1				1	1			1	0	0	0	0	0	0	0	0	0	0	0	0	TÍPICO COVID	2	1	1		LABORATORIAL
1	75 anos ou mais	F	BRANCO	84	1					1	1	1	1	0	0	1	0	1	0	0	0	0	1	0	0			1	1	2	LABORATORIAL
1	18-49 anos	M	BRANCO	40	1	1	1	2	1	1	1	1	1	0	0	1	0	0	1	0	0	0	0	0	0	ATÍPICO COVID	1	1	1	1	LABORATORIAL
1	50-64 anos	M		61	1	2	2	2	2	1	2	2	2	0	0	0	0	0	0	0	0	0	0	0	0					1	LABORATORIAL
1	65-74 anos	F		73	1	1	2	2	1	1	2	1	1		0	1	0	0	1	0	1	0	0	0	0		1	1	1	1	LABORATORIAL
1	75 anos ou mais	F	NÃO BRANCO	83	1	2	2	2	1	2	1	2	1		0	1	0	0	0	0	0	0	0	0	0	ATÍPICO COVID	1	1	1	1	LABORATORIAL
1	75 anos ou mais	F	BRANCO	91	1				1	1	1		1	0	0	0	0	0	0	0	0	0	1	0	0	ATÍPICO COVID		1	2	2	LABORATORIAL
1	50-64 anos	M	BRANCO	62	1				1	1			1	0	0	0	0	0	1	0	0	0	0	0	0	ATÍPICO COVID	2	1	2	2	LABORATORIAL
1	75 anos ou mais	F	NÃO BRANCO	84					1			1	1	0	0	0	0	0	0	0	0	0	1	0	0			1	2	2	CLÍNICO
1	65-74 anos	F	NÃO BRANCO	66	1				1		1	1	1	0	0	1	0	0	0	0	0	0	1	0	0	ATÍPICO COVID	1	1	1	1	LABORATORIAL
1	75 anos ou mais	M		78									1	0	0	1	0	0	0	0	0	0	0	0	0			2	2	3	CLÍNICO
1	75 anos ou mais	F	NÃO BRANCO	77	1	2	2	2	1	1	1	2	1	0	0	1	0	0	0	0	0	0	1	0	0	ATÍPICO COVID	1	1	1	1	LABORATORIAL
1	65-74 anos	F		72	1								2	0	0	0	0	0	0	0	0	0	0	0	0	TÍPICO COVID	1	1	1	1
1	75 anos ou mais	F		77	1				1			1	1	0	0	1	0	0	0	0	0	0	0	0	0	ATÍPICO COVID		1	1	1	CLÍNICO
1	75 anos ou mais	M	NÃO BRANCO	85									2	0	0	0	0	0	0	0	0	0	0	0	0						CLÍNICO
1	50-64 anos	F		64	1	2	2	2	1	1	1	1	1	0	0	0	0	0	0	0	0	1	1	0	0		2	1			LABORATORIAL
1	18-49 anos	F	NÃO BRANCO	45					1		1	1	2	0	0	0	0	0	0	0	0	0	0	0	0	ATÍPICO COVID	2	1	1	2	CLÍNICO-EPIDEMIO
1	75 anos ou mais	F		97					1		1		1	0	0	0	0	0	0	0	0	0	1	0	0		2	1	2		CLÍNICO-EPIDEMIO
1	50-64 anos	M		63	1	2	2	2	1	2	2	1	1	0	0	1	0	0	0	0	0	0	1	0	0		2	1	2	2	LABORATORIAL
1	50-64 anos	M	BRANCO	61					1	1	1	1	1	0	0	1	1	1	0	0	0	0	0	0	0		2	1	1		LABORATORIAL
1	65-74 anos	M	BRANCO	74	1						1		1	0	0	1	0	0	0	0	0	0	1	0	0	ATÍPICO COVID	1	1	2	2	LABORATORIAL
1	75 anos ou mais	F	NÃO BRANCO	83	1	1	2	2	1	1	2	1	1	0	0	0	0	1	0	0	0	0	1	0	0		1	1	1	1	LABORATORIAL
1	18-49 anos	M	BRANCO	37									1	0	0	1	0	0	1	0	0	0	0	0	0			2	2	3	CLÍNICO-EPIDEMIO
1	18-49 anos	M	NÃO BRANCO	47					1	1			1	0	0	1	0	0	0	0	0	0	1	0	0		2	1	2	2	LABORATORIAL
1	65-74 anos	M		66		1					1		1	0	0	1	1	0	0	0	0	0	0	0	0			1	1	1	LABORATORIAL
1	75 anos ou mais	F		97	1	2	2	1	1	1	1	1	1	0	0	1	0	0	0	0	0	0	0	0	0		2	1	1	1	LABORATORIAL
1	65-74 anos	M		73	1				1				2	0	0	0	0	0	0	0	0	0	0	0	0	ATÍPICO COVID	2	1	1	1	LABORATORIAL
1	65-74 anos	F	NÃO BRANCO	74	2	2	2	2	2	2	1	1	1	0	0	1	0	0	0	0	0	0	1	0	0	ATÍPICO COVID	1	1	2	3	LABORATORIAL
1	65-74 anos	F		68					1		1		1	0	0	1	0	0	0	0	0	0	0	0	0		2	1	1	2	LABORATORIAL
1	75 anos ou mais	F	BRANCO	83	1	2	2	2	1	1	1	1	1	0	0	0	0	1	0	0	0	0	0	0	0	ATÍPICO COVID	2	1	1		LABORATORIAL
1	75 anos ou mais	M	BRANCO	88	1	2	2	1	1	1	1	1	2	0	0	0	0	0	0	0	0	0	0	0	0		1	1	1	1	LABORATORIAL
1	50-64 anos	M	NÃO BRANCO	59	1				1	1			1	0	0	1	0	0	0	0	0	0	0	0	0		1	1	2	3	LABORATORIAL
1	50-64 anos	F	BRANCO	54	1			1	1		1	1	1	0	0	1	0	0	0	0	0	0	0	0	0	ATÍPICO COVID	2	1	2	3	LABORATORIAL
1	65-74 anos	F	NÃO BRANCO	73	1	2	2	2	1	1	1	1	2	0	0	0	0	0	0	0	0	0	0	0	0		2	1	2	3	LABORATORIAL
1	75 anos ou mais	F	NÃO BRANCO	89		1	1				1		1	0	0	1	1	0	0	0	0	0	1	0	0	TÍPICO COVID	1	1	1	1	LABORATORIAL
1	75 anos ou mais	F		93	2	2	2	2	1	1	1	1	1		0	1	0	0	0	0	0	0	1	0	0			1	2	2	LABORATORIAL
1	50-64 anos	M		63	1	2	2	2	1	2	2	2	1	0	0	1	0	0	0	0	0	0	0	0	0			1	1	2	LABORATORIAL
1	75 anos ou mais	M	BRANCO	81	1	2	2	2	1	2	1	1	1	0	0	0	0	1	0	0	0	0	0	0	0		1	1	1	2	LABORATORIAL
1	50-64 anos	M	BRANCO	58	1	2	2	2	1	1	1	2	2	0	0	0	0	0	0	0	0	0	0	0	0		2	2	2	2	LABORATORIAL
1	65-74 anos	F		68	1	1	1	1	1	1	1	1	1	0	0	1	0	0	0	0	0	0	1	0	0		2	1	2	1	LABORATORIAL
1	18-49 anos	M		46	2	2	2	1	1	2	1	1	1	0	0	0	0	0	0	0	0	0	1	0	0	ATÍPICO COVID	1	1	1	1	LABORATORIAL
1	50-64 anos	M		61	2	2	2	2	2	2	1	2	1	0	0	1	0	0	0	0	0	0	1	0	0		1	1	1		LABORATORIAL
1	50-64 anos	M		54							1	1	1	0	0	0	0	0	0	0	0	0	0	0	0	ATÍPICO COVID		1	1	3	LABORATORIAL
1	50-64 anos	M		59	1				1	1	1		1	0	0	0	0	0	0	0	0	0	0	0	0		2	1	1	2	LABORATORIAL
1	75 anos ou mais	M		75									2	0	0	0	0	0	0	0	0	0	0	0	0	ATÍPICO COVID	1	1	1	1	LABORATORIAL
1	75 anos ou mais	M	BRANCO	80	1	2	2	2	1	2	1	1	1	0	0	1	0	0	0	0	0	0	1	0	0	ATÍPICO COVID	1	1	1		LABORATORIAL
1	50-64 anos	M		60					1		1	1	1	0	0	1	0	0	0	0	0	0	1	0	0	ATÍPICO COVID	1	1	1	3	LABORATORIAL
1	75 anos ou mais	M	BRANCO	92	2	2	2	2	1	2	2	2	1	0	0	1	0	0	0	0	0	0	0	0	0		2	2	2	3	LABORATORIAL
1	75 anos ou mais	F		90									1	0	0	1	0	0	0	0	0	0	1	0	0			1	1		LABORATORIAL
1	75 anos ou mais	F	BRANCO	89	1				1	1		1	1	0	0	1	1	0	0	0	0	0	1	0	0	ATÍPICO COVID		1	1	1	LABORATORIAL
1	18-49 anos	M	NÃO BRANCO	44	1	2	2	2	2	2	2	2	1	0	0	0	0	0	0	0	0	0	1	0	0			1	2		LABORATORIAL
1	75 anos ou mais	F	BRANCO	82					1		1	1	1	0	0	1	0	0	0	0	0	0	1	0	0	ATÍPICO COVID	2	1	1	2	LABORATORIAL
1	18-49 anos	M		36	2	1	1	2	1	2	1	1	2	0	0	0	0	0	0	0	0	0	0	0	0	ATÍPICO COVID		1	1	2	LABORATORIAL
1	50-64 anos	F	NÃO BRANCO	52					1	1		1	1		0	1	0	0	0	0	0	0	0	0	0	ATÍPICO COVID	1	1	2	1	LABORATORIAL
1	75 anos ou mais	F		97									1	0	0	1	0	0	0	0	0	0	1	0	0	ATÍPICO COVID	2	1	2	2	LABORATORIAL
1	65-74 anos	M	NÃO BRANCO	70	2	2	2	2	2	2	1	2	1	0	0	1	0	0	0	0	0	0	0	0	0	ATÍPICO COVID	2	1	1	1	LABORATORIAL
1	65-74 anos	M		70	1	2	2	2	1	1	1	1	1	0	0	1	0	0	0	0	0	0	0	0	0	ATÍPICO COVID	2	1	1	1	LABORATORIAL
1	75 anos ou mais	F	NÃO BRANCO	76							1		1	0	0	1	0	0	0	0	0	0	0	0	0	ATÍPICO COVID	2	1	2	2	LABORATORIAL
1	50-64 anos	M	NÃO BRANCO	52	1				1		1	1	1	0	0	1	0	0	0	0	0	0	1	0	0			1	2	2	CLÍNICO-EPIDEMIO
1	18-49 anos	M		26	1	2	2	2	1	2	1	1	2	0	0	0	0	0	0	0	0	0	0	0	0	TÍPICO COVID	2	1	1	1	LABORATORIAL
1	75 anos ou mais	F		94					1		1		1	0	0	1	0	0	0	0	0	0	1	0	0			2	2	3	CLÍNICO
1	50-64 anos	F	NÃO BRANCO	59	1	2	2	1	2	1	1	1	2	0	0	0	0	0	0	0	0	0	0	0	0	ATÍPICO COVID	1	1	2	3	LABORATORIAL
1	75 anos ou mais	M		80	1	2	2	2	1	1	2	1	1	0	0	1	0	0	0	0	0	0	0	0	0	ATÍPICO COVID		1	1	1	LABORATORIAL
1	75 anos ou mais	M		81	1	2	2	2	1	1	1	1	1	0	0	1	0	0	0	0	0	0	0	0	0	ATÍPICO COVID		1	1	2	CLÍNICO
1	75 anos ou mais	M		77	1	2	2	2	1	1	1	1	1	0	0	1	0	0	1	0	0	0	1	0	0		1	1	1	2	LABORATORIAL
1	50-64 anos	M	NÃO BRANCO	63	1	2	2	2	2	1	1	1	1	0	0	1	0	0	0	0	0	0	0	0	0	ATÍPICO COVID	2	1	1	2	CLÍNICO
1	75 anos ou mais	F	BRANCO	80	1				1	1	1	1	1	0	0	1	0	0	0	0	0	0	1	0	0	ATÍPICO COVID	1	1	2	2	LABORATORIAL
1	65-74 anos	M	NÃO BRANCO	71	1				1		1	1	1	0	0	1	0	0	0	0	0	0	1	0	1		2	1	1	1	LABORATORIAL
1	75 anos ou mais	M	BRANCO	75	1	2	2	2	2	1	2	1	1	0	0	0	0	0	1	0	0	0	0	0	0		2	1	1	2	LABORATORIAL
1	75 anos ou mais	M		84							1		2	0	0	0	0	0	0	0	0	0	0	0	0	ATÍPICO COVID	1	1	1	1	LABORATORIAL
1	75 anos ou mais	F		96									2	0	0	0	0	0	0	0	0	0	0	0	0	ATÍPICO COVID		1	1	1	LABORATORIAL
1	75 anos ou mais	M		78	2	2	2	2	2	2	1	1	1	0	0	1	0	0	1	0	0	0	1	0	0			1	2	2	LABORATORIAL
1	65-74 anos	M	NÃO BRANCO	71							1	1	2	0	0	0	0	0	0	0	0	0	0	0	0			1	1	2	LABORATORIAL
1	75 anos ou mais	F	NÃO BRANCO	99	1	1	2	2	1	1	2	1	1	0	0	0	0	0	0	0	0	0	1	0	0		2	1		1	LABORATORIAL
1	75 anos ou mais	M	NÃO BRANCO	89									1	0	0	1	0	0	0	0	0	0	1	0	0			1	2		LABORATORIAL
1	50-64 anos	F	NÃO BRANCO	55	1				1			1	1	0	0	1	0	0	0	1	0	0	1	0	0		1	1			LABORATORIAL
1	75 anos ou mais	F		95	2	2	2	2	1	2	1	1	1	0	0	0	0	0	1	0	0	0	0	0	0			1			LABORATORIAL
1	75 anos ou mais	M		94	1	2	2	2	1	1	1	1	1	0	0	1	0	0	0	0	0	0	1	0	0		2	1	1		LABORATORIAL
1	65-74 anos	M	NÃO BRANCO	68					1		1	1	1	0	0	0	0	0	0	0	0	0	1	0	0			1	2		LABORATORIAL
1	50-64 anos	M		63	1					1	1	1	2	0	0	0	0	0	0	0	0	0	0	0	0			1			LABORATORIAL
1	75 anos ou mais	M	BRANCO	86					1		1		2	0	0	0	0	0	0	0	0	0	0	0	0			1	2	2	LABORATORIAL
1	50-64 anos	M		51	1	2	2	2		1	1	1	1	0	0	0	0	0	0	0	0	0	1	0	0			1			LABORATORIAL
1	65-74 anos	F	BRANCO	69	2	2	2	2	1	2	1	2	2	0	0	0	0	0	0	0	0	0	0	0	0		2	1	1	3	LABORATORIAL
1	50-64 anos	M		54				1			1	1	2	0	0	0	0	0	0	0	0	0	0	0	0			1			LABORATORIAL
1	65-74 anos	M	BRANCO	68	1			1	1		1	1	1	0	0	1	0	0	0	0	0	0	1	0	0			1	1		LABORATORIAL
1	75 anos ou mais	M	NÃO BRANCO	80	1	2	2	2	1	1	2	1	1	0	0	1	1	0	0	0	0	0	1	0	0	ATÍPICO COVID	2	1	2	1	LABORATORIAL
1	65-74 anos	F		65	1	1	1	1	1		1	1	2		0	0	0	0	0	0	0	0	0	0	0		1	1			LABORATORIAL
1	75 anos ou mais	F	BRANCO	83	1	2	2	2	1	1	1	1	1	0	0	1	0	0	0	0	0	0	0	0	0		2	1	1	1	LABORATORIAL
1	75 anos ou mais	F		84	1	1		1	1	1	1		1	0	0	1	0	0	0	0	0	0	0	0	0		1	1	1	1	LABORATORIAL
1	65-74 anos	F	NÃO BRANCO	70	1			2	1	1	1	2	2	0	0	0	0	0	0	0	0	0	0	0	0	ATÍPICO COVID		1	1	1	LABORATORIAL
1	65-74 anos	F		71		1		1	1		1		2		0	0	0	0	0	0	0	0	0	0	0			1			LABORATORIAL
1	18-49 anos	M		44	1				1	1			1	0	0	1	1	0	0	0	0	0	0	0	0		2	1	1		LABORATORIAL
1	75 anos ou mais	F		78	1							1	1	0	0	0	0	0	0	0	0	0	0	0	0	TÍPICO COVID		1			LABORATORIAL
1	65-74 anos	F		69	2	2	2	2	2	2	2	1	1	0	0	1	0	0	0	0	0	0	1	0	0			2	2	3	CLÍNICO
1	75 anos ou mais	F	BRANCO	79							1	1	1	0	0	1	0	0	0	0	0	0	1	0	0		1	1	2	2	LABORATORIAL
1	65-74 anos	M		74					1	1			1	0	0	1	0	0	0	0	0	0	1	0	0			1	1	1	LABORATORIAL
1	65-74 anos	M		65	2				1	1			1	0	0	0	1	0	0	0	0	0	0	0	0		2	1	1	1	LABORATORIAL
1	18-49 anos	F		40	1						1	1	2		0	0	0	0	0	0	0	0	0	0	0			1	2		LABORATORIAL
1	50-64 anos	M		53					1		1	1	1	0	0	1	0	0	0	0	0	0	1	0	0		2	1	2		LABORATORIAL
1	75 anos ou mais	F	BRANCO	93	1	2	2	2	1	1	1	2	1	0	0	1	1	0	0	0	0	0	0	0	0						LABORATORIAL
1	65-74 anos	F	BRANCO	74	1						1	1	1	0	0	1	0	0	0	0	0	0	1	0	0	ATÍPICO COVID	1	1	2	3	LABORATORIAL
1	75 anos ou mais	F		94	1	2	2	2	2	1	1	1	1	0	0	1	0	1	0	0	0	0	0	0	0		2	1	1	3	LABORATORIAL
1	75 anos ou mais	F	BRANCO	89							1	1	1	0	0	1	0	0	1	0	0	1	0	0	0	ATÍPICO COVID	2	1	1	1	LABORATORIAL
1	75 anos ou mais	M	BRANCO	95	1								1	0	0	1	0	0	0	0	0	0	0	0	0			1	1	1	LABORATORIAL
1	65-74 anos	F		70					1				1		0	0	0	0	0	0	0	0	1	0	0			1	2	1	LABORATORIAL
1	18-49 anos	F	NÃO BRANCO	49	1	2	2	2	1	1	1	1	1	0	0	1	0	0	0	0	0	0	0	0	0	ATÍPICO COVID	1	1	1	2	LABORATORIAL
1	75 anos ou mais	F	BRANCO	94	1	2	2	2	2	2	2	1	1	0	0	1	0	0	0	0	0	0	0	0	0	ATÍPICO COVID	2	1	1	2	LABORATORIAL
1	18-49 anos	M		44	1	2	2	2	1	1	1	1	2	0	0	0	0	0	0	0	0	0	0	0	0			1			LABORATORIAL
1	75 anos ou mais	F	NÃO BRANCO	75	1						1	1	1	0	0	1	0	0	0	0	0	0	1	0	0		2	1	2	1	LABORATORIAL
1	75 anos ou mais	M	NÃO BRANCO	79					1		1		1	0	0	1	0	0	0	0	0	0	1	0	0	ATÍPICO COVID	1	1	1	1	LABORATORIAL
1	65-74 anos	M		67	1	2	2	2	1	1	2	1	1	0	0	0	0	0	1	0	0	0	1	0	0			1	2		LABORATORIAL
1	75 anos ou mais	M		79	1	1		1	1	1	1	1	1	0	0	1	0	0	0	0	0	0	0	0	0	ATÍPICO COVID	1	1	1	1	LABORATORIAL
1	18-49 anos	F	NÃO BRANCO	49	2	2	2	2	2	2	2	2	1	0	0	0	0	0	0	0	0	0	0	0	0						LABORATORIAL
1	65-74 anos	M		69	1	2	1	2	2	2	2	2	1	0	0	1	0	0	0	0	0	0	1	0	0			1			LABORATORIAL
1	65-74 anos	M	NÃO BRANCO	73	1					1			1	0	0	0	0	0	0	0	0	0	0	1	0	ATÍPICO COVID		1	1		LABORATORIAL
1	65-74 anos	M		74									2	0	0	0	0	0	0	0	0	0	0	0	0			1			LABORATORIAL
1	75 anos ou mais	M		82					1		1	1	1	0	0	0	0	0	0	0	0	1	1	0	0	ATÍPICO COVID	1	1	1	2	LABORATORIAL
1	65-74 anos	F		69	1				1				1		0	0	0	0	0	0	0	0	1	0	0			1	2	2	LABORATORIAL
1	18-49 anos	M		37							1	1	1	0	0	0	0	0	0	0	0	0	1	0	0		2	1	1	1	LABORATORIAL
1	75 anos ou mais	M	BRANCO	79	1	2	2	2	1	1	1	1	1	0	0	1	0	0	0	0	0	0	0	0	0			1	1	1	LABORATORIAL
1	75 anos ou mais	M		80								1	1	0	0	1	1	0	0	0	0	0	0	0	0	ATÍPICO COVID	2	1	1	2	LABORATORIAL
1	75 anos ou mais	M	NÃO BRANCO	87	2	2	2	2	1		1	1	1	0	0	1	1	0	0	0	0	0	1	0	0		2	1	1	3	LABORATORIAL
1	65-74 anos	M		66									1	0	0	0	0	0	0	0	0	0	1	0	0			1	1	1	LABORATORIAL
1	65-74 anos	M		73	1				1	1	2	1	1	0	0	1	0	0	0	0	0	0	0	0	0	ATÍPICO COVID		1	1	1	LABORATORIAL
1	50-64 anos	F	BRANCO	64	1	2	2	1	1	1	1	1	1	0	0	1	0	0	0	0	0	0	1	0	0	TÍPICO COVID	2	1	2	2	LABORATORIAL
1	50-64 anos	F		63	1	2	2	2	1	1	1	1	2	0	0	0	0	0	0	0	0	0	0	0	0	ATÍPICO COVID		1	1	2	LABORATORIAL
1	18-49 anos	F	NÃO BRANCO	38	1	2	2	2	1	1	1	2	1		0	1	0	0	0	0	0	0	0	0	0	ATÍPICO COVID	2	1	2	2	LABORATORIAL
1	50-64 anos	M	NÃO BRANCO	53	1	1	1	2	1	1	1	2	1	0	0	1	0	0	0	1	1	0	1	0	0			1	1		LABORATORIAL
1	65-74 anos	M	NÃO BRANCO	70	1	2	2	2	1	1	1	1	1	0	0	0	0	0	0	0	0	0	1	0	0	ATÍPICO COVID	2	1	1	1	LABORATORIAL
1	75 anos ou mais	M	NÃO BRANCO	83	1	2	2		1	1		1	1	0	0	1	0	0	1	0	0	0	0	0	0	TÍPICO COVID	2	1	2	2	LABORATORIAL
1	18-49 anos	M	BRANCO	45	1	1	2	1	1	1	1	1	2	0	0	0	0	0	0	0	0	0	0	0	0		2	1	1		LABORATORIAL
1	75 anos ou mais	M	NÃO BRANCO	93	1				1	1	1	1	2	0	0	0	0	0	0	0	0	0	0	0	0	ATÍPICO COVID		1	1	1	CLÍNICO
1	18-49 anos	F		46	2	2	1	2	1	2	1	1	2	0	0	0	0	0	0	0	0	0	0	0	0			1			LABORATORIAL
1	75 anos ou mais	M	NÃO BRANCO	80					1	1			2	0	0	0	0	0	0	0	0	0	0	0	0			1	1		CLÍNICO
1	75 anos ou mais	F		89			1	1	1		1	1	2	0	0	0	0	0	0	0	0	0	0	0	0		2				LABORATORIAL
1	50-64 anos	F		56	1	2	2	2	2	1	1	2	1	0	0	0	0	0	0	0	0	0	0	0	1		2	1	1	1	LABORATORIAL
1	50-64 anos	F	BRANCO	50	1	2	2	2	1	2	1	1	1		0	1	1	0	0	0	0	0	1	0	0			1	1		LABORATORIAL
1	65-74 anos	F		70		1					1	1	1	0	0	1	0	0	0	0	0	1	1	1	0	ATÍPICO COVID	2	1	1	1	LABORATORIAL
1	65-74 anos	M		70	1	2	2	2	1	1	1	1	1	0	0	1	0	0	0	0	0	0	0	0	0	ATÍPICO COVID	1	1	2	2	LABORATORIAL
1	50-64 anos	M		53	1	2	2	2	1	1	1	1	1	0	0	0	0	1	0	0	0	0	0	0	0		2	1	1	2	LABORATORIAL
1	75 anos ou mais	F	BRANCO	77	1				1	1	1	1	1	0	0	1	0	0	1	0	0	1	0	0	0	ATÍPICO COVID	1	1	1	2	LABORATORIAL
1	65-74 anos	M	NÃO BRANCO	68	1				1	1	1	1	1	0	0	1	1	0	0	0	0	0	1	0	0	ATÍPICO COVID	1	1	1	2	LABORATORIAL
1	65-74 anos	F	NÃO BRANCO	67	1				1	1	1	1	2		0	0	0	0	0	0	0	0	0	0	0	ATÍPICO COVID	1	1		1	LABORATORIAL
1	18-49 anos	F		48	1			1	1	1	1	1	2		0	0	0	0	0	0	0	0	0	0	0			1			LABORATORIAL
1	75 anos ou mais	F	BRANCO	86	2	2	2	2	1	1	2	1	1	0	0	1	1	1	0	0	0	0	1	0	0	ATÍPICO COVID	1	1	1	1	LABORATORIAL
1	18-49 anos	F		41	1					1	1		2	0	0	0	0	0	0	0	0	0	0	0	0			1			LABORATORIAL
1	50-64 anos	M	NÃO BRANCO	59	1	2	2	2	1		1	2	2	0	0	0	0	0	0	0	0	0	0	0	0	ATÍPICO COVID		1	1	1	CLÍNICO
1	50-64 anos	M		50	1	2	2	2		1	1	1	2	0	0	0	0	0	0	0	0	0	0	0	0			1			LABORATORIAL
1	18-49 anos	F	NÃO BRANCO	45									2		0	0	0	0	0	0	0	0	0	0	0			1			CLÍNICO
1	18-49 anos	M	NÃO BRANCO	47	2	2	2	2	2	2	1	1	2	0	0	0	0	0	0	0	0	0	0	0	0		2	1	1	1	LABORATORIAL
1	50-64 anos	F	NÃO BRANCO	61	1	1	2		1	1	1	1	2	0	0	0	0	0	0	0	0	0	0	0	0	ATÍPICO COVID	2	1	1	1	LABORATORIAL
1	50-64 anos	M	NÃO BRANCO	53	1				1	1	1	1	2	0	0	0	0	0	0	0	0	0	0	0	0	ATÍPICO COVID		1	1	1	LABORATORIAL
1	50-64 anos	F		62	1	2	2	1	1	1	1	1	1	0	0	0	0	0	0	0	0	0	0	0	0			1	1	1	LABORATORIAL
1	65-74 anos	M		68	1	2	2	2	1	1	2	1	1	0	0	1	0	0	0	0	0	0	0	0	0		2	1	1	1	LABORATORIAL
1	50-64 anos	M		55					1	1	1	1	1	0	0	1	0	0	0	0	0	0	1	0	0	ATÍPICO COVID	2	1	1	2	LABORATORIAL
1	75 anos ou mais	F		81	2	2	2	1	2	2	1	1	1	0	0	1	0	0	0	0	0	0	0	0	0		2	1	2		LABORATORIAL
1	50-64 anos	F	NÃO BRANCO	63	1	2	2	2	1	1	2	1	1	0	0	0	0	1	0	0	0	0	1	0	0		2	1	2	1	LABORATORIAL
1	75 anos ou mais	M		81	1				1		1	1	2	0	0	0	0	0	0	0	0	0	0	0	0			1			LABORATORIAL
1	65-74 anos	M		68									2	0	0	0	0	0	0	0	0	0	0	0	0			1			LABORATORIAL
1	65-74 anos	M	BRANCO	73							1		1	0	0	0	0	0	0	0	0	0	0	0	0			1	1	2	LABORATORIAL
1	18-49 anos	M		33	1	2	2	2	1		2	2	2	0	0	0	0	0	0	0	0	0	0	0	0	ATÍPICO COVID		1	2	2	LABORATORIAL
1	65-74 anos	F	NÃO BRANCO	72							1	1	1	0	0	1	0	0	0	0	0	0	0	0	0	TÍPICO COVID	1	1	2	2	LABORATORIAL
1	75 anos ou mais	F		92	1				1		1		1		0	1	0	0	0	0	0	0	0	0	0	ATÍPICO COVID	1	1	1	1	LABORATORIAL
1	75 anos ou mais	M		84	1						1	1	1	0	0	0	1	0	0	0	0	0	0	0	0	ATÍPICO COVID	1	1	1	3	LABORATORIAL
1	75 anos ou mais	M		88									1	0	0	1	1	0	0	0	0	0	1	0	0	ATÍPICO COVID	1	1	1	1	LABORATORIAL
1	75 anos ou mais	F		81	1						1	1	1		0	1	0	0	0	0	0	0	1	0	0		1	1	1	1	LABORATORIAL
1	50-64 anos	F	BRANCO	59	1	2	2	2	1	1	1	1	1		0	0	0	0	0	0	0	0	0	1	0	ATÍPICO COVID		1	1	1	LABORATORIAL
1	18-49 anos	M	BRANCO	49	1				1	1	1	1	1	0	0	0	0	0	0	0	0	0	1	0	0	ATÍPICO COVID	1	1	1	1	LABORATORIAL
1	75 anos ou mais	F		89							1	1	2	0	0	0	0	0	0	0	0	0	0	0	0			2	2	3	CLÍNICO
1	75 anos ou mais	M		75	1	2	2	2	1	1	1	1	1	0	0	1	0	0	0	0	0	0	1	0	0		2	1	1	3	LABORATORIAL
1	50-64 anos	M		55	2	2	2	2	1	2	2	2	1	0	0	1	0	0	0	0	0	0	0	0	0			1	2	2	CLÍNICO
1	50-64 anos	M		57	1	2	2		1	1	1	1	2	0	0	0	0	0	0	0	0	0	0	0	0		2	1			LABORATORIAL
1	50-64 anos	M	BRANCO	60	1	2	2	2	2	1	2	2	2	0	0	0	0	0	0	0	0	0	0	0	0		2	1	1	2	LABORATORIAL
1	75 anos ou mais	F	BRANCO	91	2	2	1	2	2	2	1	2	1	0	0	0	0	1	0	0	0	0	0	0	0		1	1	1	3	LABORATORIAL
1	65-74 anos	F		65						1	1	1	1	0	0	1	0	0	0	0	0	0	1	0	0			1			LABORATORIAL
1	65-74 anos	F	NÃO BRANCO	71	1	2	2	2	1	1	2	2	1	0	0	0	0	0	0	0	0	0	1	0	0	TÍPICO COVID	1	1	2	2	LABORATORIAL
1	75 anos ou mais	F	NÃO BRANCO	87	1				1	1			1	0	0	0	0	1	0	0	0	0	0	0	0		1	1	1		LABORATORIAL
1	75 anos ou mais	M		90	1	2	2	2	2	2	1	2	1	0	0	0	0	1	0	0	0	0	0	0	0			1	2		LABORATORIAL
1	18-49 anos	M		24	1	2	2	2	1	1	1	1	1	0	0	0	0	0	0	0	0	0	0	0	0		1	1		1	LABORATORIAL
1	50-64 anos	F		55	2	2	2	2	1	2	1	1	1		0	1	0	0	0	0	0	0	1	0	0			1	1	1	CLÍNICO
1	75 anos ou mais	M	BRANCO	91	1	1	1	1	1	1	1	1	1	0	0	1	1	1	1	0	0	0	1	0	0	ATÍPICO COVID		1	1	1	LABORATORIAL
1	75 anos ou mais	M	NÃO BRANCO	77				1			1		2	0	0	0	0	0	0	0	0	0	0	0	0			1	1	1
1	75 anos ou mais	M		76	2	2	2	2	1		2	1	1	0	0	0	0	1	0	0	0	0	1	0	0	ATÍPICO COVID		1	1	1	LABORATORIAL
1	18-49 anos	M	NÃO BRANCO	41									2	0	0	0	0	0	0	0	0	0	0	0	0						CLÍNICO
1	75 anos ou mais	M		84	2	1	2	2	1	2	2	2	1	0	0	0	1	0	0	0	0	0	0	0	0	ATÍPICO COVID	2	1	1	1	LABORATORIAL
1	65-74 anos	M		72	2	2	2	2	1	2	1	1	1	0	0	1	0	0	0	0	0	0	0	0	0		2	1	1	3	LABORATORIAL
1	65-74 anos	M	NÃO BRANCO	68	1	2	2	2	1	1	1	1	1	0	0	1	1	0	0	0	0	0	0	0	0	ATÍPICO COVID	1	1	2	2	LABORATORIAL
1	75 anos ou mais	F		87					1				1	0	0	1	0	1	0	0	0	0	0	0	0			1			LABORATORIAL
1	75 anos ou mais	M		78	1				1		1	1	1	0	0	1	0	0	0	0	0	0	1	0	0						LABORATORIAL
1	50-64 anos	F	NÃO BRANCO	62	1	1	2	2	2	1	1	1	1	0	0	1	0	0	0	0	0	0	0	0	0	ATÍPICO COVID	2	1	2	2	LABORATORIAL
1	75 anos ou mais	M	BRANCO	95					1			1	1	0	0	1	0	0	0	0	0	0	0	0	0	ATÍPICO COVID		1	1	1	LABORATORIAL
1	75 anos ou mais	F		83	1	1	2	2	2	1	1	1	1		0	1	0	1	0	0	0	0	1	0	0	NORMAL		1	1	1	LABORATORIAL
1	65-74 anos	F	BRANCO	68	1				1		1	1	2	0	0	0	0	0	0	0	0	0	0	0	0	ATÍPICO COVID	2	1	2	2	LABORATORIAL
1	65-74 anos	F		69	2	2	2	2	1	1	1	1	1	0	0	1	0	1	0	0	0	0	1	1	0	ATÍPICO COVID	2	1	1	3	LABORATORIAL
1	50-64 anos	M	NÃO BRANCO	56	1			1			1		1	0	0	1	0	0	0	0	0	0	0	0	0	ATÍPICO COVID	2	1	2	2	LABORATORIAL
1	75 anos ou mais	F		81						1	1	1	2	0	0	0	0	0	0	0	0	0	0	0	0			1			LABORATORIAL
1	18-49 anos	M	BRANCO	44	1	2	2	2	1	1	1	1	1	0	0	1	0	0	0	0	0	0	0	0	0	ATÍPICO COVID		1	2	1	LABORATORIAL
1	50-64 anos	F		52	2	2	2	2	2	2	2	2	1		0	1	0	0	0	0	0	0	0	0	0			1	1	1	LABORATORIAL
1	75 anos ou mais	F	BRANCO	79	1				1			1	1		0	1	0	0	1	0	0	0	1	0	0	ATÍPICO COVID	1	1	1	1	LABORATORIAL
1	75 anos ou mais	F	BRANCO	90	1	2	2	2	1	2	2	2	1		0	1	0	0	1	0	0	0	0	1	0		2	1	1	1	LABORATORIAL
1	50-64 anos	M		59	1				1	1	1		2	0	0	0	0	0	0	0	0	0	0	0	0			1			LABORATORIAL
1	65-74 anos	M		66	1	2	2	2	1	1	2	2	1	0	0	1	0	0	0	0	0	0	0	0	0	ATÍPICO COVID	2	1	1	1	LABORATORIAL
1	65-74 anos	M		70	1	2	2	2	2	2	1	1	1	0	0	0	0	0	0	0	0	0	1	0	0			1			LABORATORIAL
1	75 anos ou mais	F		86	2	2	2	2	1	1	2	1	1	0	0	1	0	0	1	0	0	0	1	0	0	ATÍPICO COVID	2	1	1	3	LABORATORIAL
1	65-74 anos	F		73		1	1		1		1	1	1	0	0	1	1	0	0	0	0	0	1	0	0	ATÍPICO COVID		1	1	1	LABORATORIAL
1	75 anos ou mais	M		92	2	2	2	2	1	1	2	1	1	0	0	0	0	0	0	0	0	0	1	0	0		2	1	1	3	LABORATORIAL
1	65-74 anos	M		65	1							1	2	0	0	0	0	0	0	0	0	0	0	0	0	TÍPICO COVID	1	1	2	2	LABORATORIAL
1	65-74 anos	F		71	1	2	2	2	1	1	1	1	1		0	1	0	0	0	0	0	0	0	0	0		2	1	1	1	LABORATORIAL
1	50-64 anos	M	NÃO BRANCO	60	1	2	2	2	2	1	1	1	1	0	0	0	0	0	0	0	0	0	0	0	0		1	1	1	1	LABORATORIAL
1	18-49 anos	F		49	1	2	2	1	1	1	1	1	2		0	0	0	0	0	0	0	0	0	0	0		2	1
1	65-74 anos	M	BRANCO	69	1	2	2	2	1	2	1	1	1	0	0	0	0	1	0	0	0	1	0	0	0	NORMAL	2	1	2	1	LABORATORIAL
1	50-64 anos	M	NÃO BRANCO	64					1	1		1	1	0	0	1	0	0	0	0	0	0	0	0	0	ATÍPICO COVID		1	2	3	LABORATORIAL
1	75 anos ou mais	F		79									1	0	0	1	0	0	1	0	0	0	0	0	0			1			LABORATORIAL
1	50-64 anos	M	NÃO BRANCO	55		1			1				2	0	0	0	0	0	0	0	0	0	0	0	0			2	2	3	CLÍNICO
1	50-64 anos	F		56									2	0	0	0	0	0	0	0	0	0	0	0	0			1			LABORATORIAL
1	75 anos ou mais	F	BRANCO	85	1	2	2	2	1	1	2	2	1	0	0	0	0	0	1	0	0	0	0	0	0	ATÍPICO COVID	2	1	1	1	LABORATORIAL
1	75 anos ou mais	M	NÃO BRANCO	85							1		1	0	0	0	0	0	0	0	0	0	1	0	0		2	1	2		LABORATORIAL
1	75 anos ou mais	F	BRANCO	96	1				1	1		1	1	0	0	1	0	0	0	0	0	0	1	0	0	ATÍPICO COVID	1	1	2	2	CLÍNICO
1	75 anos ou mais	F		81	1	2	2	1	1	1	2	2	1	0	0	1	0	0	0	0	0	0	0	0	0			1			LABORATORIAL
1	50-64 anos	M		63	1				1	1	1	1	2	0	0	0	0	0	0	0	0	0	0	0	0			1			LABORATORIAL
1	50-64 anos	M		61									2	0	0	0	0	0	0	0	0	0	0	0	0			1			LABORATORIAL
1	50-64 anos	M	NÃO BRANCO	57	1		1		1			1	2	0	0	0	0	0	0	0	0	0	0	0	0		1	1	2	2	LABORATORIAL
1	75 anos ou mais	F		83	1				1				2		0	0	0	0	0	0	0	0	0	0	0	ATÍPICO COVID	2	1	1	2	LABORATORIAL
1	75 anos ou mais	F		85	1				1		1		1		0	1	0	0	0	0	0	0	0	0	0			1			LABORATORIAL
1	75 anos ou mais	M		75	1			2	1	2	1	1	1	0	0	0	0	0	1	0	0	0	0	0	0		1	1			LABORATORIAL
1	50-64 anos	F		55							1	1	1	0	0	1	0	0	0	0	0	0	1	0	0			1	1	1	CLÍNICO
1	75 anos ou mais	M		78	1	2	2	2	1	1	1	2	1	0	0	0	0	0	0	0	0	0	1	0	0		2	1	2	2
1	50-64 anos	M	BRANCO	60	1	2	2	2	1	1	1	1	1	0	0	0	0	0	0	1	0	0	0	0	0		2	1	1	2	CLÍNICO
1	18-49 anos	F		41	2	1	2	1	1	1	1	1	1	0	0	0	0	0	0	0	0	0	0	0	0	NORMAL	2	2	2
1	75 anos ou mais	F		80	1	2	2	2	1	2	2	2	1	0	0	0	1	0	1	0	0	0	0	0	0	ATÍPICO COVID		1	1	1	LABORATORIAL
1	75 anos ou mais	F	BRANCO	79	2	2	2	2	1	2	1	1	1	0	0	1	0	0	0	0	0	0	1	0	0		2	1	2	3	LABORATORIAL
1	50-64 anos	F	NÃO BRANCO	54									2	0	0	0	0	0	0	0	0	0	0	0	0			1			CLÍNICO
1	75 anos ou mais	M	BRANCO	81	1				1			1	1	0	0	0	0	0	0	0	0	0	1	0	0			1			LABORATORIAL
1	18-49 anos	M		49	1	2	2	1	1	1	1	1	2	0	0	0	0	0	0	0	0	0	0	0	0		1	1			LABORATORIAL
1	65-74 anos	F	NÃO BRANCO	70	1	1	2	2	2	2	1	1	1	0	0	1	0	0	0	0	0	0	1	0	0	ATÍPICO COVID	1	1	2	2	LABORATORIAL
1	50-64 anos	M		62	1	2	2	2	1	1	1	1	2	0	0	0	0	0	0	0	0	0	0	0	0		2	1	2	3	LABORATORIAL
1	18-49 anos	M		46	1				1	1	1		2	0	0	0	0	0	0	0	0	0	0	0	0			1			LABORATORIAL
1	50-64 anos	M		54	1			1		1	1	1	1	0	0	1	0	0	0	0	0	0	0	0	0		2	1	1	1	LABORATORIAL
1	75 anos ou mais	F		83	1				1	1	1	1	1		0	1	0	0	0	0	0	0	1	0	0			1	1	1	CLÍNICO
1	65-74 anos	M		66	2	2	2	2	1	2	1	1	1	0	0	1	0	0	0	0	0	0	1	0	0			1			LABORATORIAL
1	50-64 anos	F		56	1	1	2	2	1	1	1	1	2	0	0	0	0	0	0	0	0	0	0	0	0			1			LABORATORIAL
1	75 anos ou mais	M	BRANCO	86	1	2	2	2	2	1	1	1	1	0	0	1	0	0	0	0	0	0	0	0	0	TÍPICO COVID		1	1	1	LABORATORIAL
1	18-49 anos	M		46	1	2	2	2	1	1	1	1	1	0	0	1	1	0	0	0	0	0	0	0	0			1			LABORATORIAL
1	65-74 anos	M	BRANCO	71	1	2	1	2	1	1	1	1	2	0	0	0	0	0	0	0	0	0	0	0	0			1	2	3	LABORATORIAL
1	65-74 anos	M		72	1	2	2	2	1	2	2	2	1	0	0	1	0	1	0	0	0	0	0	0	0			1	1	1	CLÍNICO
1	75 anos ou mais	F	NÃO BRANCO	75	2	2	2	2	2	1	2	1	1	0	0	0	0	1	0	0	0	0	0	0	0	ATÍPICO COVID	2	1		2	LABORATORIAL
1	18-49 anos	F		49						1	1	1	2	0	0	0	0	0	0	0	0	0	0	0	0			1			LABORATORIAL
1	18-49 anos	M	BRANCO	43	1				1				1	0	0	0	0	0	0	0	0	1	0	0	0		2	1	1	2	LABORATORIAL
1	50-64 anos	F		57	2	2	2	2	2	2	1	1	1	0	0	1	0	0	0	0	0	1	0	0	0			1	1		LABORATORIAL
1	65-74 anos	M		70	2	2	2	2	2	2	1	1	1	0	0	1	0	0	0	0	0	0	0	0	0			1			LABORATORIAL
1	75 anos ou mais	F	BRANCO	76	2	2	2	2	1	2	2	1	1		0	1	0	0	0	0	0	0	0	0	0			1	1	1	LABORATORIAL
1	75 anos ou mais	F	BRANCO	91	1				1	1	1	1	1	0	0	1	1	0	0	0	0	0	1	0	0	ATÍPICO COVID	2	1	1	1	LABORATORIAL
1	65-74 anos	F	BRANCO	72	1	1	2	2	1	2	1	1	1		0	1	0	0	0	0	0	0	0	0	0	ATÍPICO COVID	2	1	2		LABORATORIAL
1	50-64 anos	F		61	1	2	2	2	1	2	1	1	1	0	0	1	0	0	0	0	0	0	1	0	0	ATÍPICO COVID		1	2	2	LABORATORIAL
1	75 anos ou mais	F	BRANCO	89					1			1	1	0	0	1	0	0	0	0	0	0	0	0	0	ATÍPICO COVID	1	1	1	1	LABORATORIAL
1	75 anos ou mais	F		86	1					1	1	1	2	0	0	0	0	0	0	0	0	0	0	0	0			1	1	2	LABORATORIAL
1	18-49 anos	M		46							1		2	0	0	0	0	0	0	0	0	0	0	0	0	ATÍPICO COVID		1	1	1	LABORATORIAL
1	75 anos ou mais	M		92	1	2	2	2	1	2	2	2	2	0	0	0	0	0	0	0	0	0	0	0	0	ATÍPICO COVID	1	1	1	1	LABORATORIAL
1	75 anos ou mais	M		75	1	1	1	2	1	1	1	1	1	0	0	1	0	0	0	0	0	0	1	0	0		1	1	1	1	LABORATORIAL
1	75 anos ou mais	F		82	1	2	2	2	1	1	2	2	2	0	0	0	0	0	0	0	0	0	0	0	0			1	1	1	LABORATORIAL
1	75 anos ou mais	F		82	2	2	2	2	1	1	1	1	1		0	1	0	0	1	0	0	0	1	0	0	ATÍPICO COVID	1			1	LABORATORIAL
1	65-74 anos	M	BRANCO	73	1				1	1	1	1	2	0	0	0	0	0	0	0	0	0	0	0	0		2	1	2	1	LABORATORIAL
1	75 anos ou mais	M		84	1								1	0	0	1	0	0	0	0	0	0	0	0	0			1	1	1	LABORATORIAL
1	50-64 anos	M		57	2	2	2	2	2	1	1	1	1	0	0	0	0	0	0	0	0	0	0	0	0		2	1	2	1	LABORATORIAL
1	50-64 anos	F		55	2	1	2	2	1	2	1	1	2		0	0	0	0	0	0	0	0	0	0	0	ATÍPICO COVID	1	1	2	2	LABORATORIAL
1	75 anos ou mais	M	NÃO BRANCO	75	1				1		1		1	0	0	0	0	0	0	0	0	0	0	0	0	ATÍPICO COVID	1	1	2	2	LABORATORIAL
1	65-74 anos	M	NÃO BRANCO	69					1		1	1	1	0	0	0	1	0	0	0	0	0	0	0	0	NORMAL		1	1	2	LABORATORIAL
1	50-64 anos	M	BRANCO	62	1					1	2	2	1	0	0	1	0	0	0	0	0	0	1	0	0	ATÍPICO COVID	1	1	2	2	LABORATORIAL
1	75 anos ou mais	F		84	2	2	2	2	1	2	1	1	1	0	0	1	0	0	0	0	0	0	1	0	0			1	2		LABORATORIAL
1	50-64 anos	M		60	1				1	1			1	0	0	1	0	0	0	0	0	0	1	0	0		2	1	1	1	LABORATORIAL
1	75 anos ou mais	F	BRANCO	92	1	1	2		1	2	1	2	1	0	0	1	1	1	0	0	0	0	1	0	0	ATÍPICO COVID	2	1	1	2	LABORATORIAL
1	75 anos ou mais	F	BRANCO	94	1	1	1	2	1	2	1	2	1	0	0	0	0	0	0	0	0	0	0	0	0	ATÍPICO COVID	2	1	1	2	LABORATORIAL
1	75 anos ou mais	F	NÃO BRANCO	78	1	1	1	1	1	1	1	1	2		0	0	0	0	0	0	0	0	0	0	0		2	1		2
1	75 anos ou mais	F	NÃO BRANCO	84	2	2	2	2	1	1	1	2	1		0	0	0	1	0	0	0	0	1	0	0	ATÍPICO COVID	1	1	2	2	LABORATORIAL
1	65-74 anos	M	NÃO BRANCO	73	1	2	2	2	1	1	1	1	1	0	0	1	0	0	1	0	0	0	0	0	0		1	1	2	1	LABORATORIAL
1	50-64 anos	M		53	1	2	2	2	1	1	2	1	1	0	0	1	0	0	0	0	0	0	1	0	0		2	1	1	1	LABORATORIAL
1	50-64 anos	F		59	1				1	1	1	1	1		0	0	0	0	0	0	0	0	1	0	0		1	1	2	1	LABORATORIAL
1	50-64 anos	M	NÃO BRANCO	61	1	1			1	1	1	1	1	0	0	1	0	1	1	0	0	0	1	0	0		2	1	2	2	LABORATORIAL
1	65-74 anos	M	NÃO BRANCO	69				1		1	1		2	0	0	0	0	0	0	0	0	0	0	0	0		2	1	2	3	LABORATORIAL
1	75 anos ou mais	F	NÃO BRANCO	78	2	2	2	2	1		1	1	1	0	0	0	0	0	0	0	0	0	1	0	0			1	1	2	LABORATORIAL
1	50-64 anos	M	NÃO BRANCO	64	2	2	2	1	2	1	1	1	1	0	0	1	0	0	0	0	0	0	0	0	0	ATÍPICO COVID	2	1	1	2	LABORATORIAL
1	75 anos ou mais	M		94					1	1			1	0	0	1	1	0	0	0	0	0	1	0	0			1	1	2	LABORATORIAL
1	50-64 anos	F		50	1	2	2	2	1	1	1	1	1	0	0	0	0	0	0	0	0	0	1	0	0	ATÍPICO COVID		1	2	2	LABORATORIAL
1	75 anos ou mais	F	BRANCO	78									1	0	0	0	0	1	0	0	0	0	0	0	0						CLÍNICO
1	50-64 anos	F	BRANCO	55	1				1	1		1	1	0	0	1	0	0	0	0	0	0	0	0	0	ATÍPICO COVID		1	1	1	LABORATORIAL
1	50-64 anos	F	BRANCO	55					1		1	1	1	0	0	0	0	0	0	0	0	0	0	0	0	NORMAL	1	1	2	1	LABORATORIAL
1	18-49 anos	F		34	1	2	2	2	1	2	2	2	1		1	0	0	0	0	0	0	0	0	0	0			1	1	1	LABORATORIAL
1	75 anos ou mais	M		86	2	2	2	2	2	2	1	1	1	0	0	1	0	0	0	0	0	0	0	0	0		2	1	1		LABORATORIAL
1	50-64 anos	M		56					1		1		2	0	0	0	0	0	0	0	0	0	0	0	0		2	1	2		LABORATORIAL
1	50-64 anos	M	NÃO BRANCO	55	1				1	1	1		1	0	0	1	0	0	0	0	0	0	0	0	0		2	1	1	2	LABORATORIAL
1	75 anos ou mais	M	BRANCO	86	2	2	2	2	1	1	2	2	1	0	0	1	0	1	0	0	0	0	0	0	0	ATÍPICO COVID	2	1	1	3	LABORATORIAL
1	75 anos ou mais	F		92	1	2	2	2	1	1	2	1	1	0	0	1	0	0	0	0	0	0	1	0	0		2	1	1	1	LABORATORIAL
1	65-74 anos	M	BRANCO	66	1	2	2	2	1	1	2	2	1	0	0	1	0	0	0	0	0	0	0	0	0			1	1	1	LABORATORIAL
1	65-74 anos	F	NÃO BRANCO	73	1						1	1	1	0	0	1	1	0	0	0	0	0	0	0	0		2	1	1	1	LABORATORIAL
1	75 anos ou mais	F	BRANCO	84	1			1				1	1	0	0	1	0	0	0	0	0	0	1	0	0	ATÍPICO COVID	2	1	2	2	LABORATORIAL
1	75 anos ou mais	M	NÃO BRANCO	85	1	2	2	2	1	1	1	1	1	0	0	1	0	0	0	0	0	0	0	0	0	TÍPICO COVID	1	1	2	2	LABORATORIAL
1	75 anos ou mais	F	NÃO BRANCO	82	1	2	2	1	1	2	1	1	1		0	1	0	0	0	0	0	0	0	0	0	ATÍPICO COVID	2	1	1	2	LABORATORIAL
1	50-64 anos	F	BRANCO	63				1	1		1		1		0	0	0	0	0	0	0	0	1	0	0		2	1	2	2	LABORATORIAL
1	65-74 anos	F		69				2	1	1	1	1	1	0	0	1	0	0	0	0	0	0	1	0	0			1		3	LABORATORIAL
1	75 anos ou mais	M		78	2	2	2	2	2	2	2	1	1	0	0	1	0	0	0	0	0	0	1	0	0	ATÍPICO COVID	2	1	1		LABORATORIAL
1	75 anos ou mais	M	BRANCO	79	1				1	1		1	2	0	0	0	0	0	0	0	0	0	0	0	0	ATÍPICO COVID	1	1	1	2	LABORATORIAL
1	65-74 anos	M		67			1	1			1	1	1	0	0	1	0	0	0	0	0	0	1	0	0			1			LABORATORIAL
1	75 anos ou mais	F	NÃO BRANCO	88	1	1	1	1	1	1	1	1	2	0	0	0	0	0	0	0	0	0	0	0	0	ATÍPICO COVID		1	1	3	LABORATORIAL
1	50-64 anos	F	BRANCO	64	2	2	2	2	2	1	1	1	2	0	0	0	0	0	0	0	0	0	0	0	0	ATÍPICO COVID	2	1	1	1	LABORATORIAL
1	50-64 anos	M	NÃO BRANCO	54	1				1	1	1		1	0	0	1	0	0	0	0	0	0	1	0	0	ATÍPICO COVID	1	1	2		LABORATORIAL
1	75 anos ou mais	F	BRANCO	89	1	2	2	2	1	1	2	1	2		0	0	0	0	0	0	0	0	0	0	0	ATÍPICO COVID	2	1	1	2	LABORATORIAL
1	65-74 anos	M		65	1	2	2	2	1	1	1	2	2	0	0	0	0	0	0	0	0	0	0	0	0		2	1	1	1	LABORATORIAL
1	18-49 anos	M	BRANCO	47	2	2	2	1	2	2	1	1	1	0	0	0	1	0	0	0	0	0	0	0	0		2	1	2	1	LABORATORIAL
1	65-74 anos	M	BRANCO	65	1						1	1	2	0	0	0	0	0	0	0	0	0	0	0	0		2	1	2	2	LABORATORIAL
1	75 anos ou mais	F	BRANCO	82			1					1	1		0	0	1	0	0	0	0	0	0	0	0	ATÍPICO COVID	2	1	1	3	LABORATORIAL
1	75 anos ou mais	M	BRANCO	75	1	1	2		1	1	2	1	1	0	0	1	0	0	0	0	0	0	0	0	0	ATÍPICO COVID	2	1	1	2	LABORATORIAL
1	65-74 anos	M	BRANCO	69	1					1			1	0	0	1	0	0	0	0	0	0	1	0	0	ATÍPICO COVID		1	1	1	LABORATORIAL
1	75 anos ou mais	F		105					1		1		2	0	0	0	0	0	0	0	0	0	0	0	0			1	2	1	LABORATORIAL
1	75 anos ou mais	M	NÃO BRANCO	96	1				1		1	1	1	0	0	1	0	0	0	0	0	0	1	0	0		2	1	2	2	LABORATORIAL
1	65-74 anos	F	NÃO BRANCO	71	1				1			1	2	0	0	0	0	0	0	0	0	0	0	0	0		2	1	2	2	LABORATORIAL
1	65-74 anos	M	BRANCO	67	1	2	2	2	1	1	1	1	1	0	0	0	0	0	0	0	0	0	1	0	0	ATÍPICO COVID	1	1	1	1	LABORATORIAL
1	75 anos ou mais	M		92									2	0	0	0	0	0	0	0	0	0	0	0	0			1			LABORATORIAL
1	50-64 anos	F		63					1		1	1	1	0	0	1	0	0	0	0	0	0	1	0	0			1			LABORATORIAL
1	50-64 anos	M	BRANCO	64	1			1	1	1			1	0	0	1	0	0	0	0	0	0	0	0	0	ATÍPICO COVID	1	1	1	1	LABORATORIAL
1	75 anos ou mais	M		89	1	2	2	2	1	1	1	1	1	0	0	1	1	0	0	0	0	0	0	0	0			1	1	1	LABORATORIAL
1	50-64 anos	F	NÃO BRANCO	63	1	1	1	2	1	1	1	1	1	0	0	0	0	0	0	0	0	0	1	0	0		2	1	2	2	LABORATORIAL
1	50-64 anos	F		63					1	1		1	1		0	1	0	0	0	0	0	0	1	0	0			1			LABORATORIAL
1	18-49 anos	F		45					1		1	1	2		0	0	0	0	0	0	0	0	0	0	0			1	2	2	LABORATORIAL
1	75 anos ou mais	M	BRANCO	98	2	2	2	2	2	2	2	1	1	0	0	1	0	0	0	0	0	0	0	0	0	ATÍPICO COVID	2	1	2	2	LABORATORIAL
1	75 anos ou mais	M		86									1	0	0	0	0	0	0	0	0	0	0	0	0						CLÍNICO
1	50-64 anos	F		62	2	2	2	1	1	1	1		1	0	0	1	0	0	0	0	0	0	0	0	0	TÍPICO COVID	1	1	2		LABORATORIAL
1	65-74 anos	M	BRANCO	69	2	2	2	2	1	2	1	1	1	0	0	1	0	0	0	0	0	0	1	0	0		1	1		2	LABORATORIAL
1	75 anos ou mais	F	NÃO BRANCO	86	1	2	2	2	1	1	1	2	1	0	0	1	0	0	0	0	0	0	1	0	0			1			LABORATORIAL
1	75 anos ou mais	F	NÃO BRANCO	85	1	2	2	2	1	1	2	2	2	0	0	0	0	0	0	0	0	0	0	0	0	TÍPICO COVID	1	1	1	1	CLÍNICO
1	65-74 anos	M	NÃO BRANCO	71	1	1	2	2	1	1	1	1	1	0	0	1	0	0	0	0	0	0	1	0	0	ATÍPICO COVID	2	1	2	1	LABORATORIAL
1	65-74 anos	M		74	2	2	2	2	2	2	1	1	1	0	0	1	0	0	0	0	0	0	0	0	0		2	1	2	3	LABORATORIAL
1	75 anos ou mais	F	NÃO BRANCO	93	2	2	2	2	1	1	2	2	1	0	0	1	0	0	0	0	0	0	0	0	0	TÍPICO COVID	1	1	2	2	LABORATORIAL
1	65-74 anos	M		68	1	2	2	2			1	1	1	0	0	1	0	0	0	0	0	0	0	0	0			1		2	LABORATORIAL
1	65-74 anos	M	BRANCO	71							1	1	1	0	0	0	0	1	0	0	0	0	0	0	0			1	2	2	LABORATORIAL
1	75 anos ou mais	M		77									2	0	0	0	0	0	0	0	0	0	0	0	0			1			LABORATORIAL
1	75 anos ou mais	M	BRANCO	79	1	2	2	2	1	1	2	2	1	0	0	1	0	0	0	0	0	0	0	0	0		2	1	1	1	LABORATORIAL
1	75 anos ou mais	M	BRANCO	87	1	2	2	2	1	1	2	2	1	0	0	1	0	0	0	0	0	0	0	0	0		1	1	1	1	LABORATORIAL
1	75 anos ou mais	F	NÃO BRANCO	84	1	1	2	2	1	1	1	1	1	0	0	1	0	0	0	0	0	0	1	0	0	ATÍPICO COVID	2	1	1	2	LABORATORIAL
1	75 anos ou mais	F	BRANCO	96	1	2	2	2	1	1	1	1	1		0	1	0	0	0	0	0	0	1	0	0	ATÍPICO COVID	2	1	1	2	LABORATORIAL
1	18-49 anos	F	NÃO BRANCO	32	2	2	2	2	2	2	2	2	1	0	0	0	0	0	0	0	0	0	0	0	0		2	1	2	3	LABORATORIAL
1	75 anos ou mais	M	NÃO BRANCO	81	1				1	1	1		1	0	0	0	0	0	0	0	0	0	1	0	0		2	1	2	3	LABORATORIAL
1	50-64 anos	F	BRANCO	51	1				1	1	1	1	2		0	0	0	0	0	0	0	0	0	0	0	ATÍPICO COVID	2	1	2	3	LABORATORIAL
1	50-64 anos	M	BRANCO	57	2	2	2	1	1	1	1	1	1	0	0	1	0	0	0	0	0	0	0	0	0	ATÍPICO COVID	2	1	2	3	LABORATORIAL
1	75 anos ou mais	M	NÃO BRANCO	81	1	2	2	2	1	2	1	2	1	0	0	1	0	0	0	0	0	0	1	0	0	ATÍPICO COVID		1	2	3	LABORATORIAL
1	75 anos ou mais	F	BRANCO	92	2	1	2	2	2	2		1	1	0	0	1	0	0	0	0	0	0	0	0	0	ATÍPICO COVID	2	1	1	3	LABORATORIAL
1	50-64 anos	M		61	1	2	2	1	1	1	1	1	1	0	0	1	0	0	0	0	0	0	1	0	0		2	1	1	1	LABORATORIAL
1	65-74 anos	F	BRANCO	74	1	2	2	2	2	2	2	1	1	0	0	0	0	0	0	0	0	1	0	0	0	ATÍPICO COVID	1	1	1	2	LABORATORIAL
1	65-74 anos	M	NÃO BRANCO	65	2	2	2	2	1	2	1	1	1	0	0	1	0	0	0	0	0	1	1	0	0	ATÍPICO COVID	1	1	1	2	LABORATORIAL
1	50-64 anos	M	NÃO BRANCO	63							1	1	1	0	0	0	1	0	0	0	0	0	0	0	0	ATÍPICO COVID	2	1	1	1	LABORATORIAL
1	18-49 anos	M		40	1	2	2	1	1	1	1	1	1	0	0	1	0	0	0	0	0	0	0	0	0		2	1	2	2	LABORATORIAL
1	75 anos ou mais	M	BRANCO	77	1	2	2	2	1	1	1	1	1	0	0	0	0	0	0	0	0	0	0	0	0		2	1	2	2	LABORATORIAL
1	75 anos ou mais	M	BRANCO	80	1	2	2	2	1	2	1	1	1	0	0	1	0	0	0	0	0	0	0	0	0	ATÍPICO COVID		1	1	2	LABORATORIAL
1	75 anos ou mais	F	BRANCO	84	1	2	2	2	1	1	2	1	1	0	0	1	0	0	0	0	0	0	0	0	0			1	1	3	LABORATORIAL
1	65-74 anos	F	NÃO BRANCO	65	1				1		1	1	1	0	0	1	0	0	0	0	0	0	1	0	0		2	1	1	1	LABORATORIAL
1	65-74 anos	M		70	1				1		1	1	1	0	0	1	0	0	0	0	0	0	1	0	0		2	1	2	2	LABORATORIAL
1	75 anos ou mais	M		77	1				1		1	1	1	0	0	0	0	0	1	0	0	0	0	0	0			1			LABORATORIAL
1	65-74 anos			65	1	2	2	2	2	1	2	1	1		0	1	0	0	0	0	0	0	1	0	0			1			LABORATORIAL
1	75 anos ou mais	M	BRANCO	76	1				1		1	1	2	0	0	0	0	0	0	0	0	0	0	0	0		2	1	2	2	LABORATORIAL
1	75 anos ou mais	F	NÃO BRANCO	93	1						1	1	1	0	0	0	0	1	0	0	0	0	0	0	0		2	1	2	2	LABORATORIAL
1	75 anos ou mais	F		77	1					1			1	0	0	0	0	0	0	0	0	0	1	0	0		2	1	2	2	LABORATORIAL
1	75 anos ou mais	F	NÃO BRANCO	79	1						1	1	2	0	0	0	0	0	0	0	0	0	0	0	0	ATÍPICO COVID	1	1			LABORATORIAL
1	75 anos ou mais	M		89	1				1	1	1		2	0	0	0	0	0	0	0	0	0	0	0	0			1			LABORATORIAL
1	18-49 anos	M	BRANCO	37	1				1	1		1	2	0	0	0	0	0	0	0	0	0	0	0	0	TÍPICO COVID		1	1	2
1	50-64 anos	M		54	1	1		1	1	1	1	1	2	0	0	0	0	0	0	0	0	0	0	0	0			1			LABORATORIAL
1	75 anos ou mais	F		94									1	0	0	1	0	0	1	0	0	0	1	0	0			1			LABORATORIAL
1	18-49 anos	M		37	1	2	2	2	1	1	1	1	2	0	0	0	0	0	0	0	0	0	0	0	0		2	1			LABORATORIAL
1	18-49 anos	F		47					1		1	1	2		0	0	0	0	0	0	0	0	0	0	0			1			LABORATORIAL
1	75 anos ou mais	F		91				2	1		1	1	1	0	0	1	0	0	0	0	0	0	1	0	0		1	1			LABORATORIAL
1	50-64 anos	M		54	2	2	2		2	1	2	2	2	0	0	0	0	0	0	0	0	0	0	0	0			1	2		LABORATORIAL
1	75 anos ou mais	M		76	2	2	2	2	1	2	1	1	2	0	0	0	0	0	0	0	0	0	0	0	0			1
1	50-64 anos	M		58	1				1	1	1		2	0	0	0	0	0	0	0	0	0	0	0	0			1			LABORATORIAL
1	65-74 anos	M	NÃO BRANCO	68					1	1	1	1	1	0	0	0	0	0	0	0	0	0	1	0	0			1			LABORATORIAL
1	75 anos ou mais	F		96	1	2	2	2	1	2	1	2	1	0	0	1	0	0	0	0	0	0	0	0	0	ATÍPICO COVID	1	1	1	1	LABORATORIAL
1	50-64 anos	M		61	2	2	2	2	2	1	1	1	1	0	0	1	0	0	0	0	0	0	0	0	0	ATÍPICO COVID	2	1	2	2	LABORATORIAL
1	75 anos ou mais	F	BRANCO	100			2						1	0	0	1	0	0	0	0	0	0	0	0	0	ATÍPICO COVID	2	1	2	2	LABORATORIAL
1	50-64 anos	M		63				1	1	1	1	1	2	0	0	0	0	0	0	0	0	0	0	0	0			1	1	1	LABORATORIAL
1	50-64 anos	M	NÃO BRANCO	63	1	2	2	2	1	2	1	1	1	0	0	0	0	0	0	0	0	0	1	0	0	ATÍPICO COVID		1	1	2	LABORATORIAL
1	75 anos ou mais	F	BRANCO	87	2	2	1	2	1	2	1	2	1	0	0	0	0	0	0	0	0	0	1	0	0	ATÍPICO COVID	1	1	1	2	LABORATORIAL
1	18-49 anos	F		46	1				1	1	1	1	2	0	0	0	0	0	0	0	0	0	0	0	0		1	1			LABORATORIAL
1	65-74 anos	M	BRANCO	71							1		1	0	0	1	0	0	0	0	0	0	1	0	0			1	1	3	LABORATORIAL
1	65-74 anos	M		71	1	2	2	2	1	1	2	2	1	0	0	0	0	0	0	0	0	0	1	0	0		2	1	1	1	LABORATORIAL
1	50-64 anos	F		62					1	1	1	1	2		0	0	0	0	0	0	0	0	0	0	0	ATÍPICO COVID	1	1	1	1
1	75 anos ou mais	F		75	2	2	2	2	1	1	2	2	1	0	0	1	0	0	0	0	0	0	1	0	0	ATÍPICO COVID	2	1	1	2	LABORATORIAL
1	75 anos ou mais	M		80	1	2	2	2	2	2	1	2	1	0	0	1	0	0	0	0	0	0	1	0	0		2	1	1	2	LABORATORIAL
1	50-64 anos	F	BRANCO	60	1	1	1	1	1	1	1	1	2	0	0	0	0	0	0	0	0	0	0	0	0			1			LABORATORIAL
1	50-64 anos	M		54	1				1	2	1		2	0	0	0	0	0	0	0	0	0	0	0	0			1			LABORATORIAL
1	50-64 anos	M		53		1			1		1	1	1	0	0	1	0	0	0	0	0	0	0	0	0	ATÍPICO COVID	1	1	1	2	LABORATORIAL
1	65-74 anos	F		68	1				1	1	1	1	1		0	0	1	0	0	0	0	0	1	0	0			1	2		LABORATORIAL
1	75 anos ou mais	F		87	1	1	2	2	1	1	1	2	1	0	0	0	0	1	1	0	0	0	0	0	0		2	1	1	2	LABORATORIAL
1	18-49 anos	M		49	2	1	2	2	2	2	2	1	1	0	0	1	0	0	0	0	0	0	1	0	0		2	1	2	3	LABORATORIAL
1	65-74 anos	M		68	1						1		1	0	0	0	0	0	0	0	0	0	0	0	0	ATÍPICO COVID	1	1	1	2	LABORATORIAL
1	75 anos ou mais	F		92	1	2	2	2	2	2	1	1	1	0	0	1	0	0	0	0	1	0	0	1	0	ATÍPICO COVID	2	1	1	2	LABORATORIAL
1	50-64 anos	M		58	1				1	1	1	1	1	0	0	1	0	0	0	0	0	0	1	0	0			1			LABORATORIAL
1	50-64 anos	M	NÃO BRANCO	61	2	2	2	2	2	2	2	1	1	0	0	1	1	0	0	0	0	0	1	0	0	ATÍPICO COVID	2	1	2	3	LABORATORIAL
1	50-64 anos	F	NÃO BRANCO	54	1				1	1			1		0	1	0	0	0	0	0	0	0	0	0		2	1	1	1	LABORATORIAL
1	65-74 anos	M		71	2	2	2	2	2	2	2	1	1	0	0	0	0	0	0	0	0	1	0	0	0	TÍPICO COVID	2	1	2	2	LABORATORIAL
1	18-49 anos	M		40	1	1	1	2	1	1	1	1	1	0	0	1	0	0	0	0	0	0	0	0	0	ATÍPICO COVID	2	1	2		LABORATORIAL
1	50-64 anos	M	BRANCO	64	1	2	2	2	1	1	2	1	1	0	0	1	1	0	0	0	0	0	1	0	0	ATÍPICO COVID	2	1	1	2	LABORATORIAL
1	18-49 anos	F		38	1				1	1	1		2	0	0	0	0	0	0	0	0	0	0	0	0			1			LABORATORIAL
1	65-74 anos	F		66	1				1	1	1		2		0	0	0	0	0	0	0	0	0	0	0			1			LABORATORIAL
1	75 anos ou mais	M	BRANCO	83									1	0	0	0	0	0	0	0	0	0	0	0	0		2	1			LABORATORIAL
1	50-64 anos	F		51	1	1	2	2	1	1	1	1	2		0	0	0	0	0	0	0	0	0	0	0	TÍPICO COVID	1	1	2	2	LABORATORIAL
1	18-49 anos	M	NÃO BRANCO	43	2	2	2	2	1	1	1	1	1	0	0	1	0	0	0	0	0	0	0	0	0			1	2		LABORATORIAL
1	65-74 anos	F	BRANCO	72	1	2	2	2	2	2	1	1	1	0	0	1	0	0	0	0	0	0	1	0	0	ATÍPICO COVID	1	1	2	2	LABORATORIAL
1	50-64 anos	M	NÃO BRANCO	59	2	2	2	2	2	1	1	1	1	0	0	1	0	0	0	0	0	0	1	0	0	ATÍPICO COVID	2	1	1	1	LABORATORIAL
1	75 anos ou mais	F		93	2	2	2	2	1	2	1	1	2	0	0	0	0	0	0	0	0	0	0	0	0			1	1	2	LABORATORIAL
1	65-74 anos	M	BRANCO	74	1	2	2	2	1	1	1	1	1	0	0	1	0	0	0	0	0	0	0	0	0	TÍPICO COVID	1	1	1	2	LABORATORIAL
1	75 anos ou mais	M		81	1	2	2	2	1	1	2	1	1	0	0	1	0	0	0	0	0	0	0	0	0	NORMAL	2	1	2	2	LABORATORIAL
1	65-74 anos	M	NÃO BRANCO	73	1				1	1	1	1	1	0	0	1	0	0	0	0	0	0	1	0	0		2	1	2	2	LABORATORIAL
1	75 anos ou mais	F	BRANCO	91	1	2	2	2	1	1	2	1	1		0	1	0	0	0	0	0	0	0	0	0			1	1	2	LABORATORIAL
1	65-74 anos	M	NÃO BRANCO	73	1				1	1			1	0	0	0	0	0	1	0	0	0	0	0	0	TÍPICO COVID		1	1	1	LABORATORIAL
1	75 anos ou mais	F	BRANCO	80	1	2	2	2	1	1	1	1	1	0	0	1	0	0	0	0	0	0	0	0	0	ATÍPICO COVID		1	1	1	LABORATORIAL
1	50-64 anos	F	NÃO BRANCO	51	1			1			1	1	2	0	0	0	0	0	0	0	0	0	0	0	0	TÍPICO COVID	1	1	1	1	LABORATORIAL
1	18-49 anos	M	NÃO BRANCO	38	1				1	1	1	1	2	0	0	0	0	0	0	0	0	0	0	0	0	ATÍPICO COVID		1	2	2	LABORATORIAL
1	75 anos ou mais	F	BRANCO	86	1	1	1	2	2	1	2	1	1	0	0	1	0	0	0	0	0	0	0	0	0	ATÍPICO COVID	2	1	2	2	LABORATORIAL
1	50-64 anos	M	BRANCO	62									2	0	0	0	0	0	0	0	0	0	0	0	0			1			LABORATORIAL
1	50-64 anos	M		52					1	1	1		2	0	0	0	0	0	0	0	0	0	0	0	0			1			LABORATORIAL
1	75 anos ou mais	F	NÃO BRANCO	80	1	2	2	2	1	1	2	1	1		0	1	0	0	0	0	0	0	0	0	0	ATÍPICO COVID		1	2	2	LABORATORIAL
1	18-49 anos	M		40	1				1	1	1	1	2	0	0	0	0	0	0	0	0	0	0	0	0			1			LABORATORIAL
1	75 anos ou mais	F	BRANCO	83	1				1	1			1	0	0	1	0	1	0	0	0	0	0	0	0			1	1	2	LABORATORIAL
1	50-64 anos	F		60	1	2	2	2	1	1	1	1	1	0	0	1	0	0	0	0	0	0	1	0	0		2	1	2	2	LABORATORIAL
1	50-64 anos	F	BRANCO	56	1						1	1	2	0	0	0	0	0	0	0	0	0	0	0	0	ATÍPICO COVID	1	1			LABORATORIAL
1	75 anos ou mais	M	NÃO BRANCO	87	1				1	1		1	1	0	0	1	0	1	0	0	0	0	0	0	0	TÍPICO COVID	1	1	1	1	LABORATORIAL
1	18-49 anos	M	BRANCO	39	1	2	2	2	1	1	1	1	1	0	0	0	0	0	0	1	0	0	0	0	0	TÍPICO COVID	2	1			CLÍNICO
1	75 anos ou mais	M	NÃO BRANCO	81	2	2	2	2	1	1	1	2	2	0	0	0	0	0	0	0	0	0	0	0	0	TÍPICO COVID	1	1	1	2	LABORATORIAL
1	65-74 anos	F		71	1	2	2	2	1	1	1	1	2	0	0	0	0	0	0	0	0	0	0	0	0			1			LABORATORIAL
1	50-64 anos	F		58					1	1	1	1	2	0	0	0	0	0	0	0	0	0	0	0	0			1			LABORATORIAL
1	65-74 anos	F		71	1	2	2		1	1	1	1	1		0	0	0	0	0	0	0	0	0	0	0	ATÍPICO COVID	2	1	1	1	CLÍNICO
1	65-74 anos	F		70		1	1		1	1	1	1	2	0	0	0	0	0	0	0	0	0	0	0	0			1			LABORATORIAL
1	75 anos ou mais	F		89	1	2	2	2	1	1	1	1	2	0	0	0	0	0	0	0	0	0	0	0	0			1			LABORATORIAL
1	18-49 anos	M		38	2	2	2	2	1	2	2	1	2	0	0	0	0	0	0	0	0	0	0	0	0		1	1	1	1	LABORATORIAL
1	50-64 anos	M		53									2	0	0	0	0	0	0	0	0	0	0	0	0			1			LABORATORIAL
1	18-49 anos	F		34					1		1	1	1	0	0	0	0	1	0	0	0	0	0	0	0			1			LABORATORIAL
1	75 anos ou mais	M		77					1		2	2	2	0	0	0	0	0	0	0	0	0	0	0	0			1			LABORATORIAL
1	65-74 anos	M		65						1	1	1	1	0	0	1	1	0	0	0	0	0	0	0	0			1			LABORATORIAL
1	50-64 anos	M		63	1	1	1	1	1	1	1	1	2	0	0	0	0	0	0	0	0	0	0	0	0			1			LABORATORIAL
1	50-64 anos	F		64					1			1	2	0	0	0	0	0	0	0	0	0	0	0	0			1	1	1	LABORATORIAL
1	18-49 anos	F		37	1	2	1	2	2	1	2	2	1	1	0	0	0	0	0	0	0	0	0	0	0	ATÍPICO COVID	2	1	1	1
1	50-64 anos	M		55	1			1	1	1	1	1	1	0	0	0	0	0	0	0	0	0	1	0	0			1	1	1	LABORATORIAL
1	50-64 anos	F		56					1	1	1	1	2	0	0	0	0	0	0	0	0	0	0	0	0			1			LABORATORIAL
1	65-74 anos	F		65	2	2	1		2	1	1	1	1	0	0	1	0	0	0	0	0	0	1	0	0		2	2	2		LABORATORIAL
1	75 anos ou mais	F	NÃO BRANCO	81	2	2	2	2	1	2	2	1	1	0	0	1	0	0	0	0	0	0	0	0	0	ATÍPICO COVID		1	1	1	LABORATORIAL
1	65-74 anos	M		70	1	2	2	2	1	1	1	2	2	0	0	0	0	0	0	0	0	0	0	0	0			1			LABORATORIAL
1	50-64 anos	M		54	1	2	1	2	1	2	1	1	2	0	0	0	0	0	0	0	0	0	0	0	0			1	2		LABORATORIAL
1	18-49 anos	M	NÃO BRANCO	41	1	1	1	1	1	1	1	1	1	0	0	0	0	0	1	1	0	1	0	0	1			1			LABORATORIAL
1	50-64 anos	M		56									2	0	0	0	0	0	0	0	0	0	0	0	0			1			LABORATORIAL
1	65-74 anos	M		66									2	0	0	0	0	0	0	0	0	0	0	0	0			1			LABORATORIAL
1	50-64 anos	M		64	1				1		1	1	1	0	0	1	0	0	0	0	0	0	0	0	0			1			LABORATORIAL
1	65-74 anos	M		69	1				1	1	1	1	2	0	0	0	0	0	0	0	0	0	0	0	0			1			LABORATORIAL
1	50-64 anos	M	NÃO BRANCO	55	1	1		1	1	1	1		2	0	0	0	0	0	0	0	0	0	0	0	0			1	2		LABORATORIAL
1	50-64 anos	M	NÃO BRANCO	58	1	2	1	2	2	1	1	1	1	0	0	1	0	0	0	0	0	0	1	0	0			1			LABORATORIAL
1	75 anos ou mais	F		97					1		1	1	1	0	0	1	0	0	0	0	0	0	0	0	0			1			LABORATORIAL
1	50-64 anos	M	NÃO BRANCO	52	1	2	2		1		1	1	1	0	0	1	0	0	0	0	0	0	0	0	0	ATÍPICO COVID	2	2	2	2	LABORATORIAL
1	75 anos ou mais	M		79	1	2	2	2	1	2	1	1	1	0	0	1	0	0	0	0	0	0	0	0	0		1	1	1	2	LABORATORIAL
1	75 anos ou mais	F	BRANCO	79	1			2	1	1	2	1	1	0	0	0	0	0	0	0	0	0	0	0	0	ATÍPICO COVID	2	1	2	2	LABORATORIAL
1	75 anos ou mais	M	BRANCO	97	1				1			1	1	0	0	1	0	0	0	0	0	0	1	0	0		2	1	2	2	LABORATORIAL
1	50-64 anos	M		52	1				1	1			1	0	0	0	0	0	0	1	0	0	1	0	0			1	1	1	LABORATORIAL
1	50-64 anos	F		61					1	1	1		2	0	0	0	0	0	0	0	0	0	0	0	0			1			LABORATORIAL
1	65-74 anos	M		69									2	0	0	0	0	0	0	0	0	0	0	0	0			1			LABORATORIAL
1	18-49 anos	F	BRANCO	46									1	0	0	0	0	0	0	1	0	0	0	0	0						CLÍNICO
1	65-74 anos	M		74	1				1	1	1		2	0	0	0	0	0	0	0	0	0	0	0	0			1			LABORATORIAL
1	75 anos ou mais	F	BRANCO	89	1	1			1		1		1	0	0	1	0	1	0	0	0	0	0	0	0	ATÍPICO COVID	2	1	2	2	LABORATORIAL
1	50-64 anos	M		64	1					1	1	1	1	0	0	0	0	0	0	0	0	0	1	0	0	ATÍPICO COVID		1	1	1	LABORATORIAL
1	18-49 anos	M		43	1				1	1	1	1	1	0	0	0	0	0	0	0	0	0	1	0	0		1	1	2	1	CLÍNICO
1	75 anos ou mais	M		83		1			1			1	1	0	0	1	0	0	0	0	0	0	0	0	0		2	1	1	1	LABORATORIAL
1	75 anos ou mais	F		79	1				1		1	1	1	0	0	1	0	0	0	0	0	0	0	0	0			1			LABORATORIAL
1	50-64 anos	M		56					1		1	1	2	0	0	0	0	0	0	0	0	0	0	0	0			1	1	1	LABORATORIAL
1	75 anos ou mais	M	BRANCO	79	2	2	2	2	2	1	2	1	1	0	0	1	0	0	0	0	0	0	1	0	0	ATÍPICO COVID	2	1	1	1	LABORATORIAL
1	65-74 anos	M	NÃO BRANCO	68	2	2	2	2	2	2	1	1	2	0	0	0	0	0	0	0	0	0	0	0	0	ATÍPICO COVID	2	1	2	2	LABORATORIAL
1	50-64 anos	M	NÃO BRANCO	59									2	0	0	0	0	0	0	0	0	0	0	0	0						CLÍNICO
1	75 anos ou mais	F	NÃO BRANCO	92	1	1	2	2	1	2	1	2	1	0	0	0	0	1	0	0	0	0	0	0	0	ATÍPICO COVID	2	1	1	2	LABORATORIAL
1	50-64 anos	M		54	1	2	2	2	1	1	1	2	1	0	0	1	0	0	0	0	0	1	1	0	0	ATÍPICO COVID	2	1	1	2	LABORATORIAL
1	75 anos ou mais	M	BRANCO	75						1	1	1	1	0	0	0	0	0	0	0	0	0	0	0	0	ATÍPICO COVID		1	1	2	LABORATORIAL
1	75 anos ou mais	F		80	1					1	1		1		0	1	0	1	0	0	0	1	0	0	0	ATÍPICO COVID	1	1	1	1	LABORATORIAL
1	50-64 anos	M	BRANCO	58	2	2	2	1	1	1	2	1	2	0	0	0	0	0	0	0	0	0	0	0	0			1	2	3	LABORATORIAL
1	50-64 anos	M	BRANCO	63	1								1	0	0	1	0	0	0	0	0	0	1	0	0	TÍPICO COVID		1	1	1	LABORATORIAL
1	50-64 anos	M		61									2	0	0	0	0	0	0	0	0	0	0	0	0			1			LABORATORIAL
1	50-64 anos	M	BRANCO	62	1				1	1	1	1	1	0	0	0	0	0	0	0	0	0	0	0	0		2	1	2	2	LABORATORIAL
1	65-74 anos	F		71	2	2	2	2	1	2	2	2	1	0	0	1	0	0	0	0	0	0	0	0	0			1			LABORATORIAL
1	18-49 anos	M	NÃO BRANCO	39	2	2	2	2	2	1	2	2	1	0	0	1	0	0	0	0	0	0	0	0	0		2	1	1	1	LABORATORIAL
1	50-64 anos	F	BRANCO	62	1				1	1	1		2	0	0	0	0	0	0	0	0	0	0	0	0	ATÍPICO COVID		1	1	2	LABORATORIAL
1	18-49 anos	M		39	1				1	1	1		2	0	0	0	0	0	0	0	0	0	0	0	0			1			LABORATORIAL
1	50-64 anos	F	BRANCO	62	1	1			1			1	2	0	0	0	0	0	0	0	0	0	0	0	0		2	1	1	2	LABORATORIAL
1	65-74 anos	F		71	1	2	2	2	1	1	1	1	1	0	0	1	0	0	0	0	0	0	1	0	0			1	2		LABORATORIAL
1	65-74 anos	M	NÃO BRANCO	66	1				1		1		2	0	0	0	0	0	0	0	0	0	0	0	0		2	1	2	2	LABORATORIAL
1	75 anos ou mais	M		76	1	2	2	2	1	2	1	1	1	0	0	0	0	0	0	0	1	0	0	0	0			1			LABORATORIAL
1	50-64 anos	M	NÃO BRANCO	64	1	2	2	1	2	1	1	1	1	0	0	1	0	0	0	0	0	0	0	0	0		1	1	2	2	LABORATORIAL
1	75 anos ou mais	F		86		1	1			1	1	1	2	0	0	0	0	0	0	0	0	0	0	0	0			1			LABORATORIAL
1	75 anos ou mais	F	BRANCO	88	1				1	1	1	1	1		0	1	0	1	0	0	0	0	1	0	0	ATÍPICO COVID	1	1	1	1	LABORATORIAL
1	50-64 anos	M		61	1	2	2	2	1	1	1	1	1	0	0	1	0	0	0	0	0	0	1	0	0			1			LABORATORIAL
1	75 anos ou mais	F	NÃO BRANCO	88	2	2	2	2	2	2	1	1	1	0	0	1	0	1	0	0	0	0	0	0	0	ATÍPICO COVID	2	1	1	3	LABORATORIAL
1	75 anos ou mais	F	BRANCO	88	1	2	2	2	1	1	2	1	1	0	0	1	0	0	0	0	0	0	1	0	0	ATÍPICO COVID		1	2	2	LABORATORIAL
1	50-64 anos	M		59	1				1		1	1	2	0	0	0	0	0	0	0	0	0	0	0	0			1			LABORATORIAL
1	75 anos ou mais	F	BRANCO	89	1	2	1	2	2	2	2	2	1	0	0	1	0	0	0	0	0	0	1	0	0	ATÍPICO COVID	2	1	1	2	LABORATORIAL
1	50-64 anos	F		62			1			1	1		2	0	0	0	0	0	0	0	0	0	0	0	0			1		1	LABORATORIAL
1	18-49 anos	M		28	2	2	2	2	1	2	1	1	2	0	0	0	0	0	0	0	0	0	0	0	0			1			LABORATORIAL
1	50-64 anos	M	NÃO BRANCO	59	2	2	2	2	2	2	2	2	1	0	0	0	0	0	0	0	0	0	0	0	0	ATÍPICO COVID	2	1	2	2	LABORATORIAL
1	18-49 anos	F		34	2	2	2	2	1	2	1	1	1	0	0	0	0	0	0	0	0	0	1	0	0		2	1			LABORATORIAL
1	65-74 anos	M		65					1			1	2	0	0	0	0	0	0	0	0	0	0	0	0		2	1	2		LABORATORIAL
1	65-74 anos	F	BRANCO	68	1	1	2	2	1	1	1	1	2		0	0	0	0	0	0	0	0	0	0	0	ATÍPICO COVID		1	1	1	LABORATORIAL
1	75 anos ou mais	M		79	1			2	1	1	1	1	1	0	0	0	0	0	0	0	0	0	1	0	0			1	2	2	LABORATORIAL
1	18-49 anos	M		49	1				1	1	1	1	1	0	0	1	0	0	0	0	0	0	0	0	0			1			LABORATORIAL
1	50-64 anos	M	BRANCO	64	1	2	2	2	1	1	1	1	1	0	0	1	0	0	0	0	0	0	1	0	0	ATÍPICO COVID	1	1	2	2	LABORATORIAL
1	75 anos ou mais	M		85	2	2	2	2	2	2	1	1	1	0	0	0	0	0	0	0	0	0	1	0	0			1			LABORATORIAL
1	18-49 anos	F		48	1	2	2	2	1	1	1	1	1	0	0	0	0	0	0	0	0	0	0	0	0			1			LABORATORIAL
1	65-74 anos	F		67					1		1	1	1	0	0	1	1	0	0	0	0	0	0	0	0			1			LABORATORIAL
1	75 anos ou mais	F		77						1	1		2	0	0	0	0	0	0	0	0	0	0	0	0			1			LABORATORIAL
1	50-64 anos	M		64	1	2	2	2	1	1	1	1	1	0	0	1	0	0	0	0	0	0	1	0	0			1	1	2	LABORATORIAL
1	50-64 anos	M		62					1	1	1		2	0	0	0	0	0	0	0	0	0	0	0	0			1			LABORATORIAL
1	75 anos ou mais	M		84	1	2	2	2	1	1	1	1	2	0	0	0	0	0	0	0	0	0	0	0	0			1			LABORATORIAL
1	75 anos ou mais	F	BRANCO	77	1				1	1	1		1	0	0	1	0	0	0	0	0	0	0	0	0	ATÍPICO COVID		1	1	1	LABORATORIAL
1	75 anos ou mais	M		86						1	1		1	0	0	0	0	0	0	0	0	0	1	0	0			1			LABORATORIAL
1	65-74 anos	M	NÃO BRANCO	65	1	2	1	2	1	1	1	2	1	0	0	1	0	0	0	0	0	0	1	0	0		1	1			LABORATORIAL
1	65-74 anos	M		68							1	1	2	0	0	0	0	0	0	0	0	0	0	0	0			1			LABORATORIAL
1	50-64 anos	F		64	2	1	2	2	1	2	2	1	1	0	0	1	0	0	0	0	0	0	1	0	0			1			LABORATORIAL
1	65-74 anos	M		65	1	1		2	1	1	1	1	2	0	0	0	0	0	0	0	0	0	0	0	0			1			LABORATORIAL
1	75 anos ou mais	F		78	1			2	1	1	1	1	1	0	0	1	0	0	0	0	0	0	0	0	0			1			LABORATORIAL
1	65-74 anos	F	NÃO BRANCO	72	1	2	2	2	1	1	2	1	1	0	0	1	0	0	0	0	0	1	1	0	0	TÍPICO COVID		1	2	2	LABORATORIAL
1	65-74 anos	M		71	2	2	2	2	1	2	1	1	2	0	0	0	0	0	0	0	0	0	0	0	0			1			LABORATORIAL
1	50-64 anos	M		61									1	0	0	1	1	0	0	0	0	0	0	0	1	TÍPICO COVID	2	1	2	3	CLÍNICO
1	50-64 anos	F		60	2			2	1	2	1	1	2	0	0	0	0	0	0	0	0	0	0	0	0			1			LABORATORIAL
1	65-74 anos	M	BRANCO	65	1	1	2	1	1	1	1	1	1	0	0	1	0	0	0	0	0	0	1	0	0		1	1	2		LABORATORIAL
1	50-64 anos	M		52	1				1	1	1		2	0	0	0	0	0	0	0	0	0	0	0	0			1			LABORATORIAL
1	18-49 anos	M		49	2	2	2	2	1	1	1	1	1	0	0	1	0	0	0	0	0	0	0	0	0			1			LABORATORIAL
1	65-74 anos	M	BRANCO	65									1	0	0	1	0	0	0	0	0	0	1	0	0		1	1	1	1	LABORATORIAL
1	75 anos ou mais	M		83			1				1	1	1	0	0	0	0	0	0	0	0	0	0	0	0		2	1			LABORATORIAL
1	75 anos ou mais	F	NÃO BRANCO	89	1	1	2	2	1	1	1	1	1	0	0	0	0	0	0	0	0	0	1	0	0	ATÍPICO COVID		1	2	2	LABORATORIAL
1	18-49 anos	F		43					1			1	1	0	0	1	0	0	0	0	0	0	0	0	0			1			LABORATORIAL
1	65-74 anos	F	NÃO BRANCO	74	1				1		1	1	1	0	0	1	0	0	0	0	0	0	1	0	0	ATÍPICO COVID	2	1	1	1	LABORATORIAL
1	65-74 anos	F		74					1				2	0	0	0	0	0	0	0	0	0	0	0	0			1			LABORATORIAL
1	65-74 anos	F		70	1	2	2	2	1	1	1	2	2	0	0	0	0	0	0	0	0	0	0	0	0			1			LABORATORIAL
1	50-64 anos	M		53	2	2	2	2	1	1	2	2	1	0	0	1	0	0	0	0	0	0	1	0	0			1			LABORATORIAL
1	50-64 anos	F	NÃO BRANCO	52	1	2	2	2	1	1	2	2	1	0	0	1	0	0	0	0	0	0	1	0	0	ATÍPICO COVID	2	1	1	2	LABORATORIAL
1	18-49 anos	M		41	1	2	2	2	1	2	1	1	2	0	0	0	0	0	0	0	0	0	0	0	0			1			LABORATORIAL
1	18-49 anos	M	NÃO BRANCO	38	2	2	2	2	2	2	1	1	2	0	0	0	0	0	0	0	0	0	0	0	0		2	1	1		LABORATORIAL
1	65-74 anos	F		70	2	1	1	1	1	2	1	2	2	0	0	0	0	0	0	0	0	0	0	0	0			1			LABORATORIAL
1	18-49 anos	F		25	1	2	2	2	1	2	2	2	1	0	0	1	0	0	0	0	0	0	0	0	0			1	1	1	LABORATORIAL
1	65-74 anos	F		74	2	2	2	2	1	2	1	1	1		0	0	0	0	0	0	0	0	0	0	0			1			LABORATORIAL
1	50-64 anos	F	BRANCO	50	2	2	1	2	1	1	2	1	1		0	0	0	0	1	0	0	0	0	0	0		1	1	2	3	LABORATORIAL
1	65-74 anos	M		74									2	0	0	0	0	0	0	0	0	0	0	0	0			1			LABORATORIAL
1	75 anos ou mais	F	BRANCO	75	2	2	2	2	2	1	2	2	1	0	0	0	0	1	0	0	0	0	0	0	1			1	1	1	LABORATORIAL
1	18-49 anos	M		48	1	2	2	2	1	1	1	1	1	0	0	0	0	0	0	0	0	0	1	0	0			1			LABORATORIAL
1	18-49 anos	M		41	1	1	2	2	1	2	1	1	1	0	0	0	0	0	0	0	1	0	0	0	0			1			LABORATORIAL
1	75 anos ou mais	M	NÃO BRANCO	81	1								2	0	0	0	0	0	0	0	0	0	0	0	0	ATÍPICO COVID		1	2		LABORATORIAL
1	18-49 anos	M		45	1	1	1	1	1	1	1	1	1	0	0	0	0	0	0	0	0	0	1	0	0		2	1			LABORATORIAL
1	50-64 anos	F	NÃO BRANCO	54									1	0	0	0	0	0	0	0	0	0	0	0	0						LABORATORIAL
1	18-49 anos	F	NÃO BRANCO	35	1			2	1	1	2	1	1	1	0	1	0	0	0	0	0	0	1	0	0	ATÍPICO COVID	1	1	1		LABORATORIAL
1	75 anos ou mais	M	NÃO BRANCO	84									1	0	0	1	0	0	0	0	0	0	0	0	0						CLÍNICO
1	50-64 anos	M	BRANCO	64					1			1	1	0	0	1	0	0	0	0	0	0	1	0	0		2	1	2	2	LABORATORIAL
1	75 anos ou mais	M	BRANCO	91	1	2	2	2	1	1	2	2	1	0	0	1	1	0	1	0	0	0	0	0	0	ATÍPICO COVID	2	1	2	2	LABORATORIAL
1	65-74 anos	F	NÃO BRANCO	70	1				1	1	1	1	2	0	0	0	0	0	0	0	0	0	0	0	0			1	1	2	LABORATORIAL
1	65-74 anos	F	NÃO BRANCO	70	1	2	2	2	1	1	1	1	1	0	0	1	0	0	1	0	0	0	1	0	0	ATÍPICO COVID	1	1	1	1	LABORATORIAL
1	75 anos ou mais	M	NÃO BRANCO	78	2	2	2	2	2	2	1	1	1	0	0	1	0	0	0	0	0	0	0	0	0	TÍPICO COVID		1	2	3	LABORATORIAL
1	65-74 anos	M	BRANCO	70	2	2	2	2	2	2	1	2	1	0	0	1	0	0	0	0	1	1	1	0	0		2	1	2	2	LABORATORIAL
1	75 anos ou mais	F	NÃO BRANCO	83	2	2	2	2	1	2	1	1	2	0	0	0	0	0	0	0	0	0	0	0	0	ATÍPICO COVID	2	1	2	2	LABORATORIAL
1	75 anos ou mais	F	BRANCO	88	1	2	2	2	1	1	2	2	2	0	0	0	0	0	0	0	0	0	0	0	0	ATÍPICO COVID	1	1	2	2	LABORATORIAL
1	75 anos ou mais	M	BRANCO	88	1	2	2	2	1	1	2	1	1	0	0	1	0	0	0	0	0	0	1	0	0	ATÍPICO COVID	2	1	1	1	LABORATORIAL
1	65-74 anos	F	BRANCO	73	1	2	2	2	2	1	1	1	1	0	0	1	0	0	0	0	0	0	1	0	0	TÍPICO COVID	2	1	2	2	LABORATORIAL
1	75 anos ou mais	F	BRANCO	88	1	2	2	2	1	1		1	2	0	0	0	0	0	0	0	0	0	0	0	0	ATÍPICO COVID	1	1	1	2	LABORATORIAL
1	65-74 anos	M		69	2	1	2	2	2	2	1	2	1	0	0	1	1	0	0	0	0	0	0	0	0		2	1	1	2	LABORATORIAL
1	75 anos ou mais	M	NÃO BRANCO	79	1	2	2	2	1	2	1	1	1	0	0	1	0	0	1	0	0	0	0	0	0		2	1		1	LABORATORIAL
1	75 anos ou mais	F		84	2	2	2	2	1	1	1	1	1	0	0	1	0	0	0	0	0	0	1	0	0		2	1		2	LABORATORIAL
1	75 anos ou mais	F		79	1				1	1	1	1	1	0	0	1	1	0	0	0	1	0	1	0	0			1	2		LABORATORIAL
1	75 anos ou mais	M		90	1	2	2	2	1	1	1	2	1	0	0	0	1	0	0	0	0	0	1	0	0		2	1	1	1	LABORATORIAL
1	75 anos ou mais	F	BRANCO	81	1	2	2	2	2	2	1	2	1	0	0	1	0	0	0	0	0	1	0	0	0	ATÍPICO COVID	2	1	1	2	LABORATORIAL
1	75 anos ou mais	M	NÃO BRANCO	76	1	1	2	2	2	2	1	1	1	0	0	1	0	0	0	0	0	0	0	0	0	ATÍPICO COVID	2	1	2	2	LABORATORIAL
1	75 anos ou mais	M	NÃO BRANCO	85	1	2	2	2	1	2	1	2	1	0	0	1	0	0	0	0	0	1	1	0	0	ATÍPICO COVID	1	1	1	2	LABORATORIAL
1	75 anos ou mais	M	NÃO BRANCO	80					1	1			1	0	0	1	0	0	0	0	0	0	0	0	0	ATÍPICO COVID	2	1	1	2	LABORATORIAL
1	75 anos ou mais	M		86	2	2	1	2	2	2	2	1	1	0	0	0	0	0	0	0	0	0	0	0	1		2	1	2		LABORATORIAL
1	75 anos ou mais	F		75	2	2	2	2	1	1	1	1	1	0	0	1	0	0	0	0	0	0	1	0	0		2	1	1	1	LABORATORIAL
1	50-64 anos	F	NÃO BRANCO	58	1	2	2	2	1	1	2	2	1	0	0	1	0	0	0	0	1	0	1	0	0		2	2	2	3	LABORATORIAL
1	65-74 anos	M	BRANCO	67	2	2	2	2	1	1	2	1	1	0	0	1	0	1	0	0	0	0	0	0	0	ATÍPICO COVID	1	1	2	2	LABORATORIAL
1	50-64 anos	M		52						1	1	1	1	0	0	0	0	0	0	0	0	0	0	0	0			1			LABORATORIAL
1	18-49 anos	F	BRANCO	46					1	1	1	1	1	0	0	0	0	0	0	0	0	1	0	0	0			1	2	2	LABORATORIAL
1	75 anos ou mais	M	BRANCO	92					1			1	1	0	0	1	0	0	0	0	0	0	0	0	0			1	1		LABORATORIAL
1	75 anos ou mais	M	NÃO BRANCO	86	1	1	2	2	2	1	1	1	1	0	0	0	0	0	1	0	0	0	0	0	0	ATÍPICO COVID	2	1	1	1	LABORATORIAL
1	75 anos ou mais	F	NÃO BRANCO	76	1				1		1	1	1	0	0	1	0	0	0	0	0	0	1	0	0	ATÍPICO COVID		1	1	2	LABORATORIAL
1	75 anos ou mais	M		77	1	2	2	2	1	2	2	1	1	0	0	1	0	0	0	0	0	0	0	0	0		2	1	1	1	LABORATORIAL
1	65-74 anos	M		71							1		2	0	0	0	0	0	0	0	0	0	0	0	0	ATÍPICO COVID	2	1	1	1	LABORATORIAL
1	50-64 anos	M	BRANCO	61					1		1	1	1	0	0	0	0	0	0	0	0	0	1	0	0		2	1	2	2	LABORATORIAL
1	65-74 anos	M	BRANCO	65	1	2	2	2	1	1	1	1	1	0	0	0	0	0	0	0	0	0	1	0	0		2	1	1	1	LABORATORIAL
1	75 anos ou mais	M	BRANCO	88							1		1	0	0	0	1	0	1	0	0	0	0	0	0	ATÍPICO COVID	2	1	2	3	LABORATORIAL
1	75 anos ou mais	M	BRANCO	89	1	2	2	2	2	2	1	1	1	0	0	1	0	0	1	0	0	0	0	0	0	TÍPICO COVID		1	1	2	LABORATORIAL
1	18-49 anos	M	NÃO BRANCO	20	1					1	1	1	2	0	0	0	0	0	0	0	0	0	0	0	0			1	2	2	LABORATORIAL
1	75 anos ou mais	M	BRANCO	77					1		1	1	1	0	0	1	0	0	0	0	0	0	0	0	0	ATÍPICO COVID		1		3	LABORATORIAL
1	75 anos ou mais	M	BRANCO	77	1				1	1	1	1	1	0	0	1	0	0	0	0	0	0	0	0	0	ATÍPICO COVID		1	1	2	LABORATORIAL
1	65-74 anos	M	NÃO BRANCO	71	2	2	2	2	1	2	1	1	1	0	0	1	0	0	0	0	0	0	1	0	0		1	1	1	1	LABORATORIAL
1	65-74 anos	F		70					1		1	1	1		0	0	0	0	0	0	0	0	1	0	0			1	2	2	LABORATORIAL
1	75 anos ou mais	M	BRANCO	91	1	2	1	2	2	1	2	1	1	0	0	1	0	1	0	0	0	0	0	0	0			1	1	2	LABORATORIAL
1	75 anos ou mais	M	BRANCO	81	1				1	1			1	0	0	0	1	0	0	0	0	1	0	0	0		2	1	1	1	LABORATORIAL
1	65-74 anos	M		69	1						1	1	1	0	0	1	0	0	0	0	0	0	0	0	0		2	1	2		LABORATORIAL
1	65-74 anos	M	BRANCO	74	1	1	2		2	2	1	2	1	0	0	0	0	1	0	0	0	0	0	0	0	TÍPICO COVID	2	1	1		LABORATORIAL
1	75 anos ou mais	F		89					1		1	1	1	0	0	1	0	0	0	0	0	0	1	0	0			1	1	2	LABORATORIAL
1	50-64 anos	M	NÃO BRANCO	58	2	2	2	1	2	2	2	2	1	0	0	1	0	0	0	0	0	0	0	0	0	TÍPICO COVID	2	1	2	3	LABORATORIAL
1	50-64 anos	M		59					1	1	1	1	2	0	0	0	0	0	0	0	0	0	0	0	0			1			LABORATORIAL
1	50-64 anos	M	NÃO BRANCO	59	1	2	2	2	1	1	1	1	1	0	0	1	0	0	0	0	0	0	0	0	0		1	1	1	2	LABORATORIAL
1	50-64 anos	M		57	2	2	2	2	1	1	1	1	1	0	0	0	0	0	0	0	0	0	0	1	0		2			3	LABORATORIAL
1	65-74 anos	M		66	2	2	2	2	2	1	2	1	1	0	0	1	0	0	0	0	0	0	1	0	0		2	1	2	3	LABORATORIAL
1	50-64 anos	F		59									2		0	0	0	0	0	0	0	0	0	0	0						CLÍNICO-EPIDEMIO
1	65-74 anos	M	NÃO BRANCO	65	2	2	2	2	2	2	1	1	1	0	0	0	0	0	0	0	0	0	0	0	0						LABORATORIAL
1	50-64 anos	M		56	1	2	2	2	1	1	1	1	2	0	0	0	0	0	0	0	0	0	0	0	0			1	2	1	LABORATORIAL
1	65-74 anos	F		70	1								1	0	0	0	0	0	0	0	0	0	1	0	0		2	1			LABORATORIAL
1	65-74 anos	M		65	1	2	2	2	1	1	1	1	1	0	0	1	0	0	0	0	0	0	1	0	0	ATÍPICO COVID		1		3	LABORATORIAL
1	65-74 anos	F	BRANCO	66	2	2	2	2	2	2	1	2	1	0	0	1	0	0	0	0	0	0	0	0	0	NORMAL	2	1	1	2	LABORATORIAL
1	75 anos ou mais	F	NÃO BRANCO	79					1			1	2	0	0	0	0	0	0	0	0	0	0	0	0	ATÍPICO COVID	1	1	1	1	LABORATORIAL
1	75 anos ou mais	F	NÃO BRANCO	92	1				1		1	1	1	0	0	0	0	0	0	0	0	0	0	0	0	ATÍPICO COVID	1	1	1	1	LABORATORIAL
1	75 anos ou mais	F		90	1				1		1		1	0	0	1	0	0	0	0	0	0	0	0	0	ATÍPICO COVID	2	1	1	1	LABORATORIAL
1	75 anos ou mais	M	BRANCO	81	1						1	1	2	0	0	0	0	0	0	0	0	0	0	0	0		2	1	1	2	LABORATORIAL
1	75 anos ou mais	M	BRANCO	81	1				1	1	1	1	1	0	0	1	0	0	1	0	0	0	1	0	0			1	2	1	LABORATORIAL
1	50-64 anos	F	NÃO BRANCO	63	2	2	2	2	2	2	2	2	1	0	0	1	0	0	0	0	0	0	0	0	0	ATÍPICO COVID		1	2	3	LABORATORIAL
1	75 anos ou mais	F		84	2	2	2	1	1	1	1	1	1	0	0	1	0	1	0	0	1	0	1	0	0	ATÍPICO COVID	2	1	1	2	LABORATORIAL
1	50-64 anos	F	BRANCO	63	1				1	1	1		1	0	0	0	0	0	0	0	0	0	0	0	0	ATÍPICO COVID	2	1	1	2	LABORATORIAL
1	75 anos ou mais	F	BRANCO	75	1	2	2	2	1	1	2	1	1	0	0	1	0	0	0	0	0	0	0	0	0		2	1	1	2	LABORATORIAL
1	65-74 anos	M		66	2	2	2	2	2	2	2	2	1	0	0	0	0	0	0	0	0	0	0	0	0		2	1	2		LABORATORIAL
1	75 anos ou mais	F	BRANCO	88					1		1	1	1	0	0	1	0	1	0	0	0	0	1	0	0		2	1	1	3	LABORATORIAL
1	75 anos ou mais	F	BRANCO	86	1	2	2	2	1	2	1	2	1		0	1	0	0	0	0	0	0	0	0	0	ATÍPICO COVID	2	1	1	2	LABORATORIAL
1	65-74 anos	M	NÃO BRANCO	71						1		1	1	0	0	1	0	0	0	0	0	0	0	0	0		2	1	2	2
1	50-64 anos	M	NÃO BRANCO	58						1			1	0	0	1	0	0	0	0	0	0	0	0	0			1		1	LABORATORIAL
1	50-64 anos	F	NÃO BRANCO	57	1	2	2	2	1	2	2	1	2	0	0	0	0	0	0	0	0	0	0	0	0	ATÍPICO COVID	2	1	1	2	LABORATORIAL
1	65-74 anos	M	NÃO BRANCO	67	1	2	2	2	1	1	2	1	1	0	0	1	1	0	0	0	0	0	1	0	0	ATÍPICO COVID	1	1	2	2	LABORATORIAL
1	50-64 anos	F		56					1		1	1	2		0	0	0	0	0	0	0	0	0	0	0			1			LABORATORIAL
1	75 anos ou mais	M	BRANCO	85	1	2	2	2	2	2	2	1	2	0	0	0	0	0	0	0	0	0	0	0	0			1	2	2	LABORATORIAL
1	50-64 anos	F	BRANCO	54	2	2	2	2	2	1	2	1	2	0	0	0	0	0	0	0	0	0	0	0	0	TÍPICO COVID	1	1	2	1
1	65-74 anos	M	BRANCO	72	1	2	2	2	1	1	1	1	1	0	0	0	0	1	0	0	0	0	0	0	0		1	1	2	2	LABORATORIAL
1	65-74 anos	F		70	1						1		1	0	0	1	0	0	0	0	0	0	0	0	0	ATÍPICO COVID	1	1		1	LABORATORIAL
1	75 anos ou mais	M	BRANCO	75	1				1	1	1	1	1	0	0	0	0	0	0	0	0	0	0	0	0		2	1	2	2	LABORATORIAL
1	75 anos ou mais	F		79	2	2	2	2	2	2	2	2	1	0	0	1	1	0	0	0	0	0	0	0	0			1			LABORATORIAL
1	75 anos ou mais	F		75	1			2		1	1	1	2	0	0	0	0	0	0	0	0	0	0	0	0			1	2		LABORATORIAL
1	75 anos ou mais	F	BRANCO	83	1	2	2	2	1	1	1	1	1	0	0	0	0	0	0	0	0	0	0	0	0	ATÍPICO COVID	2	1	1	1	CLÍNICO-EPIDEMIO
1	65-74 anos	M		67	2	2	2	2	1	2	1	1	1	0	0	1	0	0	0	0	0	0	0	0	0	TÍPICO COVID	2	1	1	1	LABORATORIAL
1	65-74 anos	F		74	2	2	2	2	1	2	2	1	2	0	0	0	0	0	0	0	0	0	0	0	0		2	1	1	1	LABORATORIAL
1	75 anos ou mais	F		75	1				1	1	1		2	0	0	0	0	0	0	0	0	0	0	0	0			1			LABORATORIAL
1	75 anos ou mais	M		77	1	2	2	2	1	2	1	1	2	0	0	0	0	0	0	0	0	0	0	0	0		2	1			LABORATORIAL
1	75 anos ou mais	M	BRANCO	94	1	2	2	2	1	1	2	2	2	0	0	0	0	0	0	0	0	0	0	0	0			1	2		LABORATORIAL
1	50-64 anos	F		64	1	2	2	2	1	1	1	1	2	0	0	0	0	0	0	0	0	0	0	0	0			1			LABORATORIAL
1	75 anos ou mais	F		87					1				2	0	0	0	0	0	0	0	0	0	0	0	0			1
1	50-64 anos	F		59									2	0	0	0	0	0	0	0	0	0	0	0	0			1			LABORATORIAL
1	18-49 anos	F		47	1	2	2	2	1	1	1	1	1	0	0	1	1	0	0	0	0	0	0	0	0			1			LABORATORIAL
1	75 anos ou mais	F		81	1	2	2	2	1	1	2	2	1	0	0	1	0	0	0	0	0	0	0	0	0			1		2	LABORATORIAL
1	65-74 anos	F		72									2	0	0	0	0	0	0	0	0	0	0	0	0			1			LABORATORIAL
1	18-49 anos	M		44	2	2	2	2	1	1	2	2	1	0	0	1	0	0	0	0	0	0	0	0	0			1	1	2	LABORATORIAL
1	50-64 anos	F		62	1				1	1	1		2		0	0	0	0	0	0	0	0	0	0	0			1			LABORATORIAL
1	50-64 anos	F	NÃO BRANCO	55	1	2	1	2	1	1	2	1	1	0	0	1	0	1	0	0	0	0	0	0	0		1	1	1	1	LABORATORIAL
1	75 anos ou mais	M	NÃO BRANCO	88	1	2	2	2	1	1	1	2	1	0	0	1	0	0	0	0	0	0	0	0	0			1			LABORATORIAL
1	18-49 anos	F	NÃO BRANCO	40	1				1				2		0	0	0	0	0	0	0	0	0	0	0	TÍPICO COVID	1	1	1	2	CLÍNICO
1	65-74 anos	M		74	1	2	2	2	2	1	2	2	2	0	0	0	0	0	0	0	0	0	0	0	0			1			LABORATORIAL
1	50-64 anos	M		62	1	2	2	2	1	1	1	1	2	0	0	0	0	0	0	0	0	0	0	0	0			1	2		LABORATORIAL
1	50-64 anos	M	NÃO BRANCO	62							1	1	1	0	0	0	0	0	0	0	0	0	0	0	0	TÍPICO COVID	1	1	1		LABORATORIAL
1	75 anos ou mais	F		75	1	2	2	1	1	1	1	1	1	0	0	0	0	0	0	0	0	0	0	0	0		1	1		1	LABORATORIAL
1	75 anos ou mais	F	BRANCO	80									1	0	0	0	0	0	0	0	0	0	1	0	0			1			CLÍNICO
1	65-74 anos	M		72	1	2	2	2	1	2	2	1	1	0	0	0	0	0	0	0	0	0	1	0	0			1	1		LABORATORIAL
1	50-64 anos	F	BRANCO	53	1				1	1	1		1	0	0	1	1	0	0	0	0	0	1	0	0	ATÍPICO COVID	1	1	1	1	LABORATORIAL
1	50-64 anos	F	BRANCO	53	1	2	2		1	1	1		1	0	0	0	1	0	0	0	0	1	1	0	0	ATÍPICO COVID	2	1	1	1	LABORATORIAL
1	50-64 anos	F		54									2		0	0	0	0	0	0	0	0	0	0	0			1		1	LABORATORIAL
1	75 anos ou mais	M		79	1	2	2	2	1	1	2	2	1	0	0	0	1	0	0	0	0	0	0	0	0		2	1	2	1	LABORATORIAL
1	65-74 anos	M	BRANCO	74	1	2	2	2	1	1	1	1	1	0	0	0	0	0	0	0	0	0	1	0	0		2	2	2
1	65-74 anos	F	BRANCO	66		1	1		1		1	1	1	0	0	0	0	0	0	0	0	0	1	0	0	ATÍPICO COVID		1	2	1	LABORATORIAL
1	75 anos ou mais	M		75	2	2	2	2	1	2	2	2	1	0	0	1	0	0	0	0	1	0	0	0	0			1		2	LABORATORIAL
1	18-49 anos	M	BRANCO	37	1				1	1			2	0	0	0	0	0	0	0	0	0	0	0	0	ATÍPICO COVID	1	1	2	1	LABORATORIAL
1	18-49 anos	M	NÃO BRANCO	32	1	1			1	1	1	1	2	0	0	0	0	0	0	0	0	0	0	0	0			1	1	1	LABORATORIAL
1	65-74 anos	F	BRANCO	70	1	2	2	2	1	1	2	1	2	0	0	0	0	0	0	0	0	0	0	0	0	ATÍPICO COVID	2	1	2	1	LABORATORIAL
1	50-64 anos	F		58	1	2	2	2	1	1	1	1	1		0	0	0	0	0	0	0	0	0	0	0	ATÍPICO COVID	2	2	2	2	LABORATORIAL
1	75 anos ou mais	M	BRANCO	77	1						1	1	1	0	0	1	0	0	0	0	0	0	1	0	0	NORMAL	1	1	2	3	LABORATORIAL
1	75 anos ou mais	F		80	2	2	2	2	1	1	2	1	1	0	0	1	0	1	0	0	0	0	0	0	0			1	1	2	LABORATORIAL
1	75 anos ou mais	F		88	2	2	2	2	2	1	2	2	1	0	0	1	0	0	0	0	0	0	0	0	0			1	1	1	LABORATORIAL
1	65-74 anos	M	BRANCO	70	1				1				1	0	0	1	0	0	0	0	0	0	1	0	0	ATÍPICO COVID	2	1	1	1	LABORATORIAL
1	65-74 anos	M	NÃO BRANCO	68	1				1		1		1	0	0	0	0	0	0	0	0	0	1	0	0	ATÍPICO COVID		1	1	1	LABORATORIAL
1	75 anos ou mais	F		87	1	1	1	2	1	1	2	2	2		0	0	0	0	0	0	0	0	0	0	0	ATÍPICO COVID	2	1	1	1	LABORATORIAL
1	75 anos ou mais	F		95					1	1		1	2	0	0	0	0	0	0	0	0	0	0	0	0	NORMAL	2	1	2	2	LABORATORIAL
1	75 anos ou mais	F		75									2	0	0	0	0	0	0	0	0	0	0	0	0			1	1	1	LABORATORIAL
1	18-49 anos	F		43	2	2	2	2	2	2	1	2	2		0	0	0	0	0	0	0	0	0	0	0	NORMAL	2	1	1	1	LABORATORIAL
1	65-74 anos	M		72	1	2	2	2	1	1	2	2	1	0	0	0	0	0	0	0	0	0	1	0	0	TÍPICO COVID		1	2		LABORATORIAL
1	75 anos ou mais	F		76	2	2	2	2	2	2	2	2	1	0	0	1	0	0	0	0	0	0	0	0	0	TÍPICO COVID	2	1	1	2	LABORATORIAL
1	18-49 anos	M		48	2	2	2	2	2	2	1	1	1	0	0	1	0	0	0	0	0	0	0	0	0		1	1	1	1
1	18-49 anos	F	BRANCO	47					1		1	1	1	0	0	1	0	0	0	0	0	0	1	0	0			1			LABORATORIAL
1	50-64 anos	M		57	2	2	2	2	1	2	1	2	1	0	0	1	0	0	0	0	0	0	1	0	0		1	1	1	2	LABORATORIAL
1	75 anos ou mais	F		81	1	2	2	2	1	1	2	1	1	0	0	1	0	0	0	0	0	0	1	0	0	TÍPICO COVID	1	1			LABORATORIAL
1	75 anos ou mais	M	BRANCO	79					1		1	1	1	0	0	0	0	0	0	0	0	0	1	0	0	NORMAL	1	1	2	3	LABORATORIAL
1	50-64 anos	M		53	2	2	2	2	1	2	1	1	1	0	0	0	0	0	0	0	0	0	0	0	0	TÍPICO COVID	2	1	1	1	LABORATORIAL
1	50-64 anos	M		54	1						1		2	0	0	0	0	0	0	0	0	0	0	0	0	TÍPICO COVID	1	1		1	LABORATORIAL
1	50-64 anos	F		58	1				1		1	1	1	0	0	1	0	0	0	0	0	0	0	0	0	TÍPICO COVID	1	1			LABORATORIAL
1	18-49 anos	M		37					1		1	1	2	0	0	0	0	0	0	0	0	0	0	0	0			1			LABORATORIAL
1	50-64 anos	F		56						1	1	1	2		0	0	0	0	0	0	0	0	0	0	0		2	1	2		LABORATORIAL
1	18-49 anos	M		43	2	2	2	2	1	2	1	2	2	0	0	0	0	0	0	0	0	0	0	0	0		1	1	1	2	LABORATORIAL
1	50-64 anos	M	NÃO BRANCO	55		2	2	2	1	1	1	1	1	0	0	0	0	0	0	0	0	0	0	0	0		2	1			LABORATORIAL
1	18-49 anos	F	NÃO BRANCO	49	2	2	1	1	1	2	2	1	2	0	0	0	0	0	0	0	0	0	0	0	0			1			LABORATORIAL
1	18-49 anos	M		38	1	2	2	2	1	1	1	2	1	0	0	0	0	0	0	0	0	0	1	0	1	ATÍPICO COVID	2	1	1	1	LABORATORIAL
1	50-64 anos	F	BRANCO	60	2	2	2	1	1	2	1	1	2	0	0	0	0	0	0	0	0	0	0	0	0		2	1	1		LABORATORIAL
1	50-64 anos	F	NÃO BRANCO	56	1	2	2	2	1	1	1	1	1	0	0	1	0	0	0	0	0	0	1	0	0	ATÍPICO COVID	1	1	1	1	LABORATORIAL
1	75 anos ou mais	F	NÃO BRANCO	75	1	2	2	2	1	1	2	1	1		0	0	0	0	0	0	0	0	0	0	0		2	1	1	1	LABORATORIAL
1	50-64 anos	M		56	1				1	1		1	2	0	0	0	0	0	0	0	0	0	0	0	0	ATÍPICO COVID	1	1		1	LABORATORIAL
1	65-74 anos	F		74					1				1	0	0	0	0	0	0	0	0	0	1	0	0	ATÍPICO COVID		1	1	1	LABORATORIAL
1	18-49 anos	F		18	2	2	2	2	1	2	1	1	2		0	0	0	0	0	0	0	0	0	0	0	ATÍPICO COVID	1	2	2	2	LABORATORIAL
1	65-74 anos	F	NÃO BRANCO	71				1	1	1	1	1	2	0	0	0	0	0	0	0	0	0	0	0	0	ATÍPICO COVID		1	2	3	LABORATORIAL
1	65-74 anos	M		68	2	2	2	2	2	2	1	1	1	0	0	0	0	0	0	0	1	0	0	0	0	ATÍPICO COVID	2	1	1	1	LABORATORIAL
1	75 anos ou mais	M		75				1	1		1	1	2	0	0	0	0	0	0	0	0	0	0	0	0			1			LABORATORIAL
1	75 anos ou mais	M		80	1				1	1	1	1	2	0	0	0	0	0	0	0	0	0	0	0	0	TÍPICO COVID	1	1	2	1	LABORATORIAL
1	50-64 anos	F		64	1	2	2	2	1	1	1	1	1	0	0	0	0	0	0	0	0	0	0	0	0	ATÍPICO COVID	1	1		1	LABORATORIAL
1	50-64 anos	M	NÃO BRANCO	52	1				1	1	1	1	2	0	0	0	0	0	0	0	0	0	0	0	0		2	1	1	1	LABORATORIAL
1	50-64 anos	M		52	1				1	1	1	1	2	0	0	0	0	0	0	0	0	0	0	0	0		2	1	1	1	LABORATORIAL
1	65-74 anos	M		72	2	2	2	2	2	2	1	1	2	0	0	0	0	0	0	0	0	0	0	0	0			1	1	1	LABORATORIAL
1	65-74 anos	M		67	1	1			1	1	1		1	0	0	0	0	0	1	0	0	0	0	0	0	ATÍPICO COVID	1	1			LABORATORIAL
1	75 anos ou mais	F	BRANCO	81	1					1	1	1	1		0	0	0	0	0	0	0	0	1	0	0	ATÍPICO COVID		2	2	3	LABORATORIAL
1	75 anos ou mais	M		76	1	2	2	2	1	1	1	1	1	0	0	1	0	0	1	0	0	0	1	0	0	ATÍPICO COVID		1	2	2	LABORATORIAL
1	75 anos ou mais	M	BRANCO	76					1	1		1	1	0	0	1	0	0	0	0	1	0	1	0	0		2	1	2	1	LABORATORIAL
1	18-49 anos	M		43	1	2	2	2	1	1	2	2	2	0	0	0	0	0	0	0	0	0	0	0	0	NORMAL	2	1		2	LABORATORIAL
1	50-64 anos	F	NÃO BRANCO	63	1						1	1	2	0	0	0	0	0	0	0	0	0	0	0	0		2	1	1	1	LABORATORIAL
1	75 anos ou mais	F	NÃO BRANCO	88	1				1	1			2	0	0	0	0	0	0	0	0	0	0	0	0		2	2	2		LABORATORIAL
1	75 anos ou mais	M	NÃO BRANCO	83									1	0	0	1	0	0	0	0	0	0	0	0	0	ATÍPICO COVID	1	1	2	2	LABORATORIAL
1	65-74 anos	F		72	1	2	2	2	1	1	1	1	1		0	1	0	0	0	0	0	0	0	0	0	ATÍPICO COVID	1	1	2	2	LABORATORIAL
1	65-74 anos	F		69					1	1	1		1		0	1	0	0	0	0	0	0	0	0	0	ATÍPICO COVID	2	1		3	LABORATORIAL
1	75 anos ou mais	M	BRANCO	76	1	2	2	2	1	1	2	1	1	0	0	0	0	0	0	0	0	0	0	0	0		1	1	1	1	LABORATORIAL
1	18-49 anos	M	BRANCO	30	2	1	2	2	2	2	1	1	2	0	0	0	0	0	0	0	0	0	0	0	0		1	1			LABORATORIAL
1	65-74 anos	M	NÃO BRANCO	65	2	1	2	2	2	2	1	2	2	0	0	0	0	0	0	0	0	0	0	0	0			1	2	3	LABORATORIAL
1	18-49 anos	M	NÃO BRANCO	42	1				1	1	1	1	1	0	0	1	0	0	0	0	0	0	0	0	0	ATÍPICO COVID	2	1			LABORATORIAL
1	50-64 anos	M	NÃO BRANCO	57	1							1	1	0	0	1	0	0	0	0	0	0	0	0	0	ATÍPICO COVID	1	1		3	LABORATORIAL
1	65-74 anos	M	BRANCO	65									2	0	0	0	0	0	0	0	0	0	0	0	0			1			CLÍNICO
1	65-74 anos	M		67							1	1	1	0	0	1	0	0	0	0	0	0	1	0	0	NORMAL	1	1	2	3	LABORATORIAL
1	75 anos ou mais	F	NÃO BRANCO	77		1	1	1	1	1	1	1	1	0	0	1	0	0	0	0	0	0	1	0	0	ATÍPICO COVID	1	1			LABORATORIAL
1	75 anos ou mais	F		92	1	1	2	2	2	1	1	1	1	0	0	1	0	0	0	0	0	0	1	0	0	ATÍPICO COVID	2	1	2	2	LABORATORIAL
1	50-64 anos	F	BRANCO	52	1		1	1	1	1	1	1	1	0	0	0	0	0	0	0	0	0	0	0	0		1	1	1	3	LABORATORIAL
1	50-64 anos	F		56	1				1	1		1	1		0	0	1	0	0	0	0	0	0	0	0		1	1			LABORATORIAL
1	50-64 anos	M		53		1					1	1	1	0	0	1	0	0	0	0	0	0	1	0	0	ATÍPICO COVID	1	1	2	3	LABORATORIAL
1	50-64 anos	F	NÃO BRANCO	54	1	2	2	2	1	1	2	1	1	0	0	1	1	1	0	0	0	0	0	0	0	TÍPICO COVID	1	1	1	1	CLÍNICO
1	18-49 anos	M	NÃO BRANCO	48	1	2	2	2	1	1	1	1	1	0	0	1	0	0	0	0	0	0	0	0	0			1	1		CLÍNICO
1	50-64 anos	F		52	2	2	2	2	2	2	1	1	2		0	0	0	0	0	0	0	0	0	0	0			1		1	LABORATORIAL
1	75 anos ou mais	M	BRANCO	84	1				1	1	1	1	1	0	0	1	0	0	0	0	0	0	1	0	0	TÍPICO COVID	2	1	1	1
1	18-49 anos	M		43	1				1	1	1	1	1	0	0	1	0	0	0	0	0	0	0	0	0	ATÍPICO COVID	1	1	2	2	LABORATORIAL
1	18-49 anos	M	NÃO BRANCO	37	1								2	0	0	0	0	0	0	0	0	0	0	0	0		2	1	2	3	LABORATORIAL
1	18-49 anos	M	NÃO BRANCO	43	1	2	2	1	1	1	1	1	2	0	0	0	0	0	0	0	0	0	0	0	0						LABORATORIAL
1	65-74 anos	M		68	1	2	2	2	1	1	1	1	1	0	0	0	0	0	0	0	0	0	0	0	0			1	1	1
1	18-49 anos	F		48	1				1	1	1	1	1		0	1	0	0	0	0	0	0	1	0	0		1	1
1	18-49 anos	M		27	1				1	1			1	0	0	0	0	0	0	0	1	0	0	0	0	NORMAL	1	1			LABORATORIAL
1	18-49 anos	F		39		1		1	1		1	1	2		0	0	0	0	0	0	0	0	0	0	0			1	2		LABORATORIAL
1	75 anos ou mais	M	NÃO BRANCO	76	1				1	1	1	1	1	0	0	1	0	0	0	0	0	0	0	0	0	ATÍPICO COVID	1	1		2	LABORATORIAL
1	65-74 anos	F	BRANCO	73	1	2	2	1	1	1	1	1	2	0	0	0	0	0	0	0	0	0	0	0	0		2	1		2	LABORATORIAL
1	18-49 anos	M		47	1	2	2	2	1	1	2	2	1	0	0	1	0	0	0	0	0	0	1	0	0		1	1			CLÍNICO-EPIDEMIO
1	18-49 anos	F	BRANCO	33	1				1	1			1	0	0	0	0	0	0	0	0	0	1	0	0		2	1	1	1	LABORATORIAL
1	65-74 anos	F	NÃO BRANCO	66					1		1	1	2	0	0	0	0	0	0	0	0	0	0	0	0		1	1	1	1	LABORATORIAL
1	65-74 anos	F	NÃO BRANCO	66	1				1	1	1	1	1	0	0	0	0	0	0	0	0	0	1	0	0	ATÍPICO COVID	1	1	2	2	LABORATORIAL
1	18-49 anos	M	NÃO BRANCO	49									2	0	0	0	0	0	0	0	0	0	0	0	0						CLÍNICO
1	50-64 anos	F		51	2	2		1	1	1	2	2	1		0	0	0	0	0	0	0	0	1	0	0			1			LABORATORIAL
1	18-49 anos	M		41		2	2	2	1	1	2	2	1	0	0	0	0	0	0	0	0	0	0	0	0			1	2	3	LABORATORIAL
1	65-74 anos	M		65	1					1			1	0	0	0	0	0	0	0	0	0	0	0	0	ATÍPICO COVID	2	1	2	3	LABORATORIAL
1	50-64 anos	F	NÃO BRANCO	50	2	1	2	2	1	2	2	2	2		0	0	0	0	0	0	0	0	0	0	0			1			LABORATORIAL
1	50-64 anos	F		55					1		1	1	2	0	0	0	0	0	0	0	0	0	0	0	0		1	1	1	2	LABORATORIAL
1	65-74 anos	F	BRANCO	66					1		1	1	1		0	1	0	0	0	0	0	0	1	0	0		2	1	2	1	LABORATORIAL
1	18-49 anos	F		47					1		1	1	1	0	0	1	0	0	0	0	0	0	0	0	0		1	1	1	2	LABORATORIAL
1	50-64 anos	F	NÃO BRANCO	64	1	2	2	2	1	1	2	2	1	0	0	1	0	1	0	0	0	0	0	0	0	ATÍPICO COVID		1	1	1	LABORATORIAL
1	50-64 anos	F	NÃO BRANCO	64	1				1	1			1	0	0	1	0	1	0	0	0	0	0	0	0	ATÍPICO COVID		1		1	LABORATORIAL
1	50-64 anos	F		64	1	2	2	2	1	1	2	2	1	0	0	1	0	1	0	0	0	0	0	0	0	ATÍPICO COVID		1	1	1	LABORATORIAL
1	50-64 anos	F		61	1	2	2	2	1	1	1	1	1	0	0	0	0	0	0	0	0	0	1	0	0		2	1	2	3	LABORATORIAL
1	50-64 anos	M		64	1	2	2	2	1	2	1	2	1	0	0	0	0	0	0	0	0	0	0	0	0	ATÍPICO COVID	2	1	1	1	LABORATORIAL
1	50-64 anos	M	BRANCO	64									2	0	0	0	0	0	0	0	0	0	0	0	0						CLÍNICO
1	50-64 anos	F		54	1	2	2	2	1	1	2	2	2		0	0	0	0	0	0	0	0	0	0	0	TÍPICO COVID		1	2		LABORATORIAL
1	50-64 anos	M		56	1	2	2	2	1	1	1	1	1	0	0	1	0	0	0	0	0	0	1	0	0	ATÍPICO COVID		1	1	1	CLÍNICO
1	50-64 anos	F	NÃO BRANCO	50		1	1		1	1	1		2	0	0	0	0	0	0	0	0	0	0	0	0	NORMAL	2	1	2	2	LABORATORIAL
1	75 anos ou mais	M	BRANCO	78			1				1		1	0	0	0	0	0	0	0	0	0	0	0	0	ATÍPICO COVID	2	2	2	2	LABORATORIAL
1	75 anos ou mais	M		80					1		1	1	1	0	0	0	1	0	0	0	0	0	0	0	0		1	1	1	2	LABORATORIAL
1	18-49 anos	F		46									2		0	0	0	0	0	0	0	0	0	0	0		2	1	2	3	LABORATORIAL
1	75 anos ou mais	M		90	2	2	2	2	1	1	2	2	1	0	0	0	0	0	0	0	0	0	0	0	0	ATÍPICO COVID	2	1	1	1	LABORATORIAL
1	75 anos ou mais	F		82					1			1	1	0	0	0	0	0	0	0	0	0	1	0	0	ATÍPICO COVID	2	1	1	1	LABORATORIAL
1	65-74 anos	M	NÃO BRANCO	73									2	0	0	0	0	0	0	0	0	0	0	0	0	ATÍPICO COVID		1		2	LABORATORIAL
1	65-74 anos	M	NÃO BRANCO	67						1	1	1	2	0	0	0	0	0	0	0	0	0	0	0	0			1			CLÍNICO
1	75 anos ou mais	F	NÃO BRANCO	75									2	0	0	0	0	0	0	0	0	0	0	0	0						CLÍNICO
1	75 anos ou mais	M	BRANCO	89	1	2	2	1	1	1	1	1	1	0	0	1	0	0	0	0	0	0	0	0	0	ATÍPICO COVID	2	1	2	1
1	18-49 anos	F		46					1		1	1	1		0	0	0	0	0	0	0	0	0	0	0		2	1		2	LABORATORIAL
1	50-64 anos	M		63	1				1	1	1	1	2	0	0	0	0	0	0	0	0	0	0	0	0	ATÍPICO COVID		1	1	1	LABORATORIAL
1	50-64 anos	F	NÃO BRANCO	60	1	2	2		1	1	1	1	1	0	0	0	0	0	0	0	0	0	0	0	1	TÍPICO COVID		1	2	2	LABORATORIAL
1	65-74 anos	M	NÃO BRANCO	74	2	2	2	2	1	1	2	1	1	0	0	1	0	0	0	0	0	0	0	0	0	ATÍPICO COVID	1	1	2	2	LABORATORIAL
1	18-49 anos	F		44	1						1	1	2		0	0	0	0	0	0	0	0	0	0	0	ATÍPICO COVID	1	1	2	3	LABORATORIAL
1	50-64 anos	F		64	1				1	1	1		1		0	1	0	0	0	0	0	0	1	0	0		2	1	2	3	LABORATORIAL
1	75 anos ou mais	F		77					1		1	1	2		0	0	0	0	0	0	0	0	0	0	0	ATÍPICO COVID		1	1	3	LABORATORIAL
1	65-74 anos	M	NÃO BRANCO	65	2	2	2	1	1	1	1	1	2	0	0	0	0	0	0	0	0	0	0	0	0			1			LABORATORIAL
1	50-64 anos	F		57	1				1	1	1		1	0	0	0	0	0	0	0	0	0	1	0	0	ATÍPICO COVID		1	1	1	LABORATORIAL
1	50-64 anos	M		59	1				1	1		1	1	0	0	0	0	0	0	0	0	0	1	0	0			1	1	1	LABORATORIAL
1	18-49 anos	F		35	1				1		1		1	0	0	1	0	0	0	1	0	0	0	0	0			1	1	1	LABORATORIAL
1	18-49 anos	M	NÃO BRANCO	48	1				1	1			1	0	0	0	0	0	0	0	0	0	0	0	0			1	1	1	LABORATORIAL
1	75 anos ou mais	F	BRANCO	75	1				1	1	1	1	2	0	0	0	0	0	0	0	0	0	0	0	0	TÍPICO COVID	1	1	2	2	LABORATORIAL
1	65-74 anos	M		74	1				1	1	1	1	1	0	0	1	0	0	0	0	0	0	1	0	0		2	1	2	3	LABORATORIAL
1	75 anos ou mais	F	BRANCO	83									2	0	0	0	0	0	0	0	0	0	0	0	0			1			CLÍNICO
1	65-74 anos	M	NÃO BRANCO	74	1	2	1	2	1	2	1	2	2	0	0	0	0	0	0	0	0	0	0	0	0		2	1	2	2	LABORATORIAL
1	50-64 anos	M	NÃO BRANCO	52	1				1	1	1	1	1	0	0	1	0	0	0	0	0	0	1	0	0			1	1	1	LABORATORIAL
1	75 anos ou mais	M		75	1	2		2	1	1	2	2	1	0	0	1	0	0	0	0	0	0	0	0	0	ATÍPICO COVID		1	2	3	LABORATORIAL
1	50-64 anos	F		63							1	1	1	0	0	0	0	0	0	0	0	0	1	0	0	ATÍPICO COVID	1	1	1	1	LABORATORIAL
1	75 anos ou mais	F	NÃO BRANCO	79	1	2	2	2	2	1	2	2	1	0	0	0	0	0	0	0	0	0	1	0	0		1	1	2	2	LABORATORIAL
1	65-74 anos	F	NÃO BRANCO	65		1				1		1	1	0	0	1	0	0	0	0	0	0	0	0	0	ATÍPICO COVID		1	1	2	LABORATORIAL
1	18-49 anos	F		21					1	1			1		0	0	1	0	0	0	0	0	0	0	0		1	1	2	3	LABORATORIAL
1	65-74 anos	M		73	1	1	1	1	1	1	1	1	2	0	0	0	0	0	0	0	0	0	0	0	0			1	1	1	LABORATORIAL
1	65-74 anos	M	NÃO BRANCO	65					1				1	0	0	1	0	0	0	0	0	0	0	0	0	TÍPICO COVID	1	1	1	1	LABORATORIAL
1	50-64 anos	F	NÃO BRANCO	63	1	2	2	1	1		1	1	1	0	0	1	0	0	0	0	0	0	1	0	0		2	1	2	2	LABORATORIAL
1	75 anos ou mais	F	BRANCO	88					1	1	1	1	2		0	0	0	0	0	0	0	0	0	0	0			1	2	2	LABORATORIAL
1	65-74 anos	M		66		1					1	1	1	0	0	1	0	0	0	0	0	0	0	0	0	ATÍPICO COVID	1	1	2	3	LABORATORIAL
1	75 anos ou mais	F		85					1				2	0	0	0	0	0	0	0	0	0	0	0	0		1	1	1	3	LABORATORIAL
1	18-49 anos	M		45	1				1	1			1	0	0	0	0	0	0	0	0	0	0	0	0	ATÍPICO COVID		1	1	1	LABORATORIAL
1	18-49 anos	M	NÃO BRANCO	49	1	2	2	2	1	2	1	1	1	0	0	1	1	0	0	1	0	0	1	0	0	ATÍPICO COVID	1	1	2	1	LABORATORIAL
1	65-74 anos	F		67	1	1	2	2	1	1	1	2	1		0	0	0	0	0	0	0	0	0	0	0		2	1	2	3	LABORATORIAL
1	18-49 anos	F	NÃO BRANCO	40	2	2	2	2	1	2	1	2	1	0	0	1	0	0	0	0	0	0	0	0	0	ATÍPICO COVID	2	1	1	2	LABORATORIAL
1	50-64 anos	M	NÃO BRANCO	61	1	2	2	2	1	1	2	1	1	0	0	1	0	0	0	0	0	0	0	0	0		2	1	2	1	LABORATORIAL
1	50-64 anos	F		56	1					1		1	1	0	0	1	0	0	0	0	0	0	0	0	0			1	2	3	LABORATORIAL
1	75 anos ou mais	F	NÃO BRANCO	84	1				1	1	1	1	1		0	1	1	0	0	0	0	0	0	0	0	TÍPICO COVID	2	1	2	2	LABORATORIAL
1	75 anos ou mais	F		90	2	2	2	2	1	2	2	1	1	0	0	0	0	0	0	0	1	0	0	0	0	ATÍPICO COVID		1	1	1	LABORATORIAL
1	75 anos ou mais	M	NÃO BRANCO	87							1	1	1	0	0	1	0	0	0	0	0	0	1	0	0	ATÍPICO COVID		1	1	1	LABORATORIAL
1	18-49 anos	M		41	1	2	2	2	1	1	2	2	2	0	0	0	0	0	0	0	0	0	0	0	0		2	2	2	1	LABORATORIAL
1	50-64 anos	M		62	1	2	2	2	1	2	2	2	2	0	0	0	0	0	0	0	0	0	0	0	0			1	2		LABORATORIAL
1	75 anos ou mais	M	BRANCO	77					1	1	1	1	1	0	0	0	0	0	0	0	0	0	0	0	0	TÍPICO COVID	2	1	1	1	LABORATORIAL
1	50-64 anos	F	NÃO BRANCO	63					1		1	1	2	0	0	0	0	0	0	0	0	0	0	0	0			1		2	LABORATORIAL
1	65-74 anos	F		74	1								1	0	0	0	0	0	0	0	0	0	1	0	0		1	1	1		LABORATORIAL
1	50-64 anos	F		60	1	2	2	2	1	1	2	2	1	0	0	0	0	0	0	0	0	0	1	0	0	TÍPICO COVID	2	2	2	1	LABORATORIAL
1	65-74 anos	F		73					1	1		1	1		0	0	0	0	0	0	0	0	1	0	0		2	1	2	3	LABORATORIAL
1	75 anos ou mais	F	BRANCO	85	1					1	1		2		0	0	0	0	0	0	0	0	0	0	0			1	2	1	LABORATORIAL
1	50-64 anos	M	NÃO BRANCO	62	1				1			1	1	0	0	0	0	0	0	0	0	0	1	0	0		2	1	2	2	LABORATORIAL
1	65-74 anos	M	NÃO BRANCO	70	1	1			1	1	1	1	2	0	0	0	0	0	0	0	0	0	0	0	0	TÍPICO COVID		1	2	3	LABORATORIAL
1	75 anos ou mais	M		79	2	2	2	2	1	1	1	1	2	0	0	0	0	0	0	0	0	0	0	0	0		2	2	2	3	LABORATORIAL
1	18-49 anos	F		48	1			2	1	1	1	2	1		0	0	1	1	0	0	0	0	1	0	0			1	1		LABORATORIAL
1	50-64 anos	M		62	1	2	2	2	1	1	2	2	2	0	0	0	0	0	0	0	0	0	0	0	0		2	1	1	1
1	65-74 anos	M		73	1				1	1	1		2	0	0	0	0	0	0	0	0	0	0	0	0	ATÍPICO COVID	1	1			LABORATORIAL
1	65-74 anos	M	BRANCO	69	1	2	2	2	2	2	2	2	1	0	0	0	1	0	0	0	0	0	0	0	0		2	1	2	1	LABORATORIAL
1	18-49 anos	M		46					1		1		1	0	0	0	0	0	0	0	0	0	0	0	0	TÍPICO COVID		1	1	1	LABORATORIAL
1	65-74 anos	M		70	2	2	2	2	1	2	2	2	1	0	0	0	0	0	0	0	0	0	1	0	0			1	2		LABORATORIAL
1	18-49 anos	M	NÃO BRANCO	40	1				1	1	1	1	2	0	0	0	0	0	0	0	0	0	0	0	0			1	1	1	LABORATORIAL
1	50-64 anos	M		51	1	2	2	2	1	1	1	1	2	0	0	0	0	0	0	0	0	0	0	0	0	ATÍPICO COVID	2	1	2	1	LABORATORIAL
1	50-64 anos	M		55	1				1	1	1		2	0	0	0	0	0	0	0	0	0	0	0	0	ATÍPICO COVID		1	1	1	LABORATORIAL
1	50-64 anos	F		61		1					1	1	1		0	0	0	0	0	0	0	0	1	0	0		1	1	1	1	LABORATORIAL
1	65-74 anos	M		71									2	0	0	0	0	0	0	0	0	0	0	0	0		1	1	1	1	LABORATORIAL
1	50-64 anos	F		54	1	1				1	1	1	2		0	0	0	0	0	0	0	0	0	0	0	ATÍPICO COVID	1	1	1	1	LABORATORIAL
1	50-64 anos	M	NÃO BRANCO	53		1	1	1	1	1	1	1	2	0	0	0	0	0	0	0	0	0	0	0	0	TÍPICO COVID		1	1	2	LABORATORIAL
1	18-49 anos	M		28					1	1	1		2	0	0	0	0	0	0	0	0	0	0	0	0			1	1	2	LABORATORIAL
1	75 anos ou mais	F	BRANCO	77						1	1	1	2	0	0	0	0	0	0	0	0	0	0	0	0			1			CLÍNICO
1	75 anos ou mais	M	BRANCO	85									2	0	0	0	0	0	0	0	0	0	0	0	0			1			CLÍNICO
1	65-74 anos	F		66									1		0	0	0	0	0	0	0	0	0	0	0			1	2	3	LABORATORIAL
1	65-74 anos	F	NÃO BRANCO	73	1	2	2	2	1	1	1	1	1	0	0	1	0	0	0	0	0	0	0	0	0		2	1			LABORATORIAL
1	75 anos ou mais	F		95	1	1			1	1		1	1	0	0	0	0	0	0	0	0	0	0	0	0			1	1		LABORATORIAL
1	75 anos ou mais	F	BRANCO	84					1			1	1		0	0	0	0	0	0	0	0	1	0	0		2	1	1	2	LABORATORIAL
1	50-64 anos	F		64	1				1	1	1		1		0	1	0	0	0	0	0	0	1	0	0	NORMAL	2	1	2	3	LABORATORIAL
1	65-74 anos	M	NÃO BRANCO	70			1			1		1	1	0	0	0	0	0	0	0	0	0	1	0	0	ATÍPICO COVID		1	1	2	LABORATORIAL
1	75 anos ou mais	F	NÃO BRANCO	93									1	0	0	0	0	0	0	0	0	0	1	0	0			1			LABORATORIAL
1	18-49 anos	M		38	1							1	2	0	0	0	0	0	0	0	0	0	0	0	0			1			LABORATORIAL
1	65-74 anos	M		68					1		1	1	1	0	0	0	1	0	0	0	0	0	0	0	0		2	1	1		LABORATORIAL
1	65-74 anos	M		73	1	2	2	2	1	1	2	2	1	0	0	1	0	0	0	0	0	0	1	0	0			1	2	1	LABORATORIAL
1	18-49 anos	F	BRANCO	40	1	2	2	2	2	2	1	1	1	0	0	0	0	0	0	0	0	0	0	0	0			1	1	1	LABORATORIAL
1	18-49 anos	M		44	1	2	2	2	1	2	2	2	2	0	0	0	0	0	0	0	0	0	0	0	0			1	2		LABORATORIAL
1	18-49 anos	M	NÃO BRANCO	39	1		1	1		1	1		2	0	0	0	0	0	0	0	0	0	0	0	0	NORMAL	2	1		2	LABORATORIAL
1	75 anos ou mais	M	BRANCO	75	1				1		1		1	0	0	0	0	0	0	0	0	0	0	0	0			1			CLÍNICO
1	75 anos ou mais	M	BRANCO	86									1	0	0	1	0	0	0	0	0	0	0	0	0						CLÍNICO
1	18-49 anos	M		45	1	2	2	2	1	2	2	1	2	0	0	0	0	0	0	0	0	0	0	0	0		1	1	1	2	LABORATORIAL
1	65-74 anos	F		65	1	2	2	2	2	1		2	2		0	0	0	0	0	0	0	0	0	0	0			1		3	LABORATORIAL
1	50-64 anos	F	BRANCO	50									1	0	0	0	0	0	0	1	0	0	0	0	0			1			LABORATORIAL
1	65-74 anos	M		67	2	2	1	1	2	2	2	2	1	0	0	1	0	0	0	0	0	0	1	0	0			1	2	3	LABORATORIAL
1	50-64 anos	F		57					1		1	1	1		0	0	0	0	0	0	0	0	0	0	0	ATÍPICO COVID	2	1		1	LABORATORIAL
1	18-49 anos	M		42					1		1		2	0	0	0	0	0	0	0	0	0	0	0	0	TÍPICO COVID	2	1	1	1	LABORATORIAL
1	75 anos ou mais	F	BRANCO	96	2	2	2	2	2	2	1	1	2	0	0	0	0	0	0	0	0	0	0	0	0		2	1	2	2	LABORATORIAL
1	50-64 anos	M	BRANCO	63	1					1		1	2	0	0	0	0	0	0	0	0	0	0	0	0			1		3	LABORATORIAL
1	18-49 anos	M		33	2	1	2	2	1	2	2	1	1	0	0	1	0	0	0	0	0	0	0	0	0		1	1	1	2	LABORATORIAL
1	50-64 anos	M		50	2	2	2	2	1	2	1	1	2	0	0	0	0	0	0	0	0	0	0	0	0		1	1	1	3	LABORATORIAL
1	75 anos ou mais	M		75	1	2	2	2	1	1	1	1	2	0	0	0	0	0	0	0	0	0	0	0	0		2	1	2	2	LABORATORIAL
1	50-64 anos	F		55	1				1	1	1	1	1		0	0	0	0	0	0	0	0	1	0	0	ATÍPICO COVID	2	1	1	1	LABORATORIAL
1	50-64 anos	F	NÃO BRANCO	53									2		0	0	0	0	0	0	0	0	0	0	0			1	2	3	LABORATORIAL
1	65-74 anos	M		69	1				1	1	1		1	0	0	1	0	0	0	0	0	0	1	0	0			1	1	2	LABORATORIAL
1	65-74 anos	M	NÃO BRANCO	71	2	2	2	1	2	2	1	1	1	0	0	0	0	0	0	0	0	0	0	0	0	TÍPICO COVID		1	2	2	LABORATORIAL
1	50-64 anos	M		51	2	2	2	2	1	2	2	2	1	0	0	0	1	0	0	0	0	0	1	0	0			1	2		LABORATORIAL
1	75 anos ou mais	F	BRANCO	85	2	2	2	1	1	2	2	2	1	0	0	1	0	0	0	0	0	0	0	0	0	ATÍPICO COVID	1	1	2	2	LABORATORIAL
1	75 anos ou mais	F	BRANCO	78					1		1	1	1		0	0	0	0	0	0	0	0	0	0	0		2	1	2	2	LABORATORIAL
1	50-64 anos	M		64	2	2	2	2	2	2	1	1	1	0	0	1	0	0	0	0	0	0	0	0	0		2	1	2	3	LABORATORIAL
1	75 anos ou mais	M		83									2	0	0	0	0	0	0	0	0	0	0	0	0			1	2	1	LABORATORIAL
1	50-64 anos	M	NÃO BRANCO	62			1						1	0	0	1	0	0	0	0	0	0	0	0	0			1		1	LABORATORIAL
1	75 anos ou mais	M	NÃO BRANCO	75	1				1	1	1	1	2	0	0	0	0	0	0	0	0	0	0	0	0		1	1	1	1	LABORATORIAL
1	75 anos ou mais	M		75	1	2	2	2	1	2	2	1	2	0	0	0	0	0	0	0	0	0	0	0	0			1	1	1	LABORATORIAL
1	18-49 anos	F		41	1			1	1	1	1	1	2	0	0	0	0	0	0	0	0	0	0	0	0	ATÍPICO COVID		1	1	1	LABORATORIAL
1	75 anos ou mais	F	NÃO BRANCO	93	1	2	2	2	1	1	1	1	1		0	1	0	1	0	0	0	0	1	0	0		2	1	2	3	LABORATORIAL
1	50-64 anos	M	NÃO BRANCO	54	1				1	1		1	1	0	0	1	0	0	0	0	0	0	0	0	0	NORMAL	2	1	2	3	LABORATORIAL
1	75 anos ou mais	F	NÃO BRANCO	76	1	1			1	1	1	1	2		0	0	0	0	0	0	0	0	0	0	0	NORMAL	2	1	2	3	LABORATORIAL
1	75 anos ou mais	M	NÃO BRANCO	75	1					1	1		2	0	0	0	0	0	0	0	0	0	0	0	0		2	1	2	1	LABORATORIAL
1	65-74 anos	M		70	1				2	1		1	1	0	0	1	0	0	0	1	0	0	0	0	0	ATÍPICO COVID		1	1	3	CLÍNICO
1	65-74 anos	F	NÃO BRANCO	65					1		1	1	1		0	1	0	0	0	0	0	0	0	0	0			1	2		LABORATORIAL
1	50-64 anos	M	BRANCO	55	1				1				2	0	0	0	0	0	0	0	0	0	0	0	0		1	2	2		LABORATORIAL
1	65-74 anos	M		73	1				1		1		1	0	0	0	0	0	0	0	0	0	1	0	0		2	1	2	3	LABORATORIAL
1	65-74 anos	F		65			1	1			1	1	1	0	0	1	0	0	0	0	0	0	1	0	0			1			CLÍNICO-EPIDEMIO
1	65-74 anos	M	BRANCO	65	1	2	2	1	2	1	1	1	1	0	0	0	0	0	0	0	0	0	1	0	0	ATÍPICO COVID	2	1	2	2	LABORATORIAL
1	65-74 anos	M	BRANCO	65	1	2	2	2	1	1	2	1	2	0	0	0	0	0	0	0	0	0	0	0	0	ATÍPICO COVID	2	1	1	1	LABORATORIAL
1	50-64 anos	M	BRANCO	58					1		1	1	2	0	0	0	0	0	0	0	0	0	0	0	0		1	1	1	1	LABORATORIAL
1	65-74 anos	F	NÃO BRANCO	65	1				1	1	1	1	2	0	0	0	0	0	0	0	0	0	0	0	0	TÍPICO COVID	1	1	1	1	LABORATORIAL
1	75 anos ou mais	M		79				1				1	1	0	0	1	0	1	0	0	0	0	1	0	0	ATÍPICO COVID		1	1	2	CLÍNICO
1	65-74 anos	M	NÃO BRANCO	66	1				1	1		1	2	0	0	0	0	0	0	0	0	0	0	0	0			1	2	1	LABORATORIAL
1	75 anos ou mais	F		78	1						1		2		0	0	0	0	0	0	0	0	0	0	0			1	2	1	LABORATORIAL
1	75 anos ou mais	M	BRANCO	84	2	1	1	1	1	1	1	1	1	0	0	0	0	0	0	0	0	0	0	0	0		2	1			LABORATORIAL
1	18-49 anos	F	BRANCO	35	1	2	2	2	1	2	1	1	1	0	0	0	0	0	0	0	0	1	0	0	0	ATÍPICO COVID		1	2	2	CLÍNICO
1	75 anos ou mais	F	BRANCO	80									1	0	0	0	0	0	0	0	0	0	0	0	0						CLÍNICO
1	50-64 anos	F	BRANCO	60	1				1	1	1	1	2	0	0	0	0	0	0	0	0	0	0	0	0	ATÍPICO COVID		1	1	1	LABORATORIAL
1	50-64 anos	F	NÃO BRANCO	59	1				1	1	1		2		0	0	0	0	0	0	0	0	0	0	0	TÍPICO COVID	1	1	2	3	LABORATORIAL
1	18-49 anos	M		42	2	2	2	2	1	1	1	1	2	0	0	0	0	0	0	0	0	0	0	0	0	ATÍPICO COVID		1	1		LABORATORIAL
1	50-64 anos	F	BRANCO	52							1	1	1		0	0	0	0	0	0	0	0	1	0	0		1	1	1		LABORATORIAL
1	18-49 anos	F	NÃO BRANCO	34	1			1	1	1	1	1	1	0	0	0	0	0	0	0	0	0	0	0	0			1			LABORATORIAL
1	50-64 anos	M		59	1	2	2	2	1	1	1	1	1	0	0	0	0	0	0	0	0	0	0	0	0	ATÍPICO COVID	1	1	2	1	CLÍNICO
1	65-74 anos	F	NÃO BRANCO	67					1			1	1		0	1	0	0	0	0	0	0	0	0	0			1	2		LABORATORIAL
1	75 anos ou mais	M		80									2	0	0	0	0	0	0	0	0	0	0	0	0			1	1	1	LABORATORIAL
1	18-49 anos	F	NÃO BRANCO	48	1				1			1	1	0	0	1	0	0	0	0	0	0	0	0	0		1	1	1	1	LABORATORIAL
1	75 anos ou mais	M	NÃO BRANCO	85	1	2	2	2	2	2	2	2	1	0	0	1	0	0	0	0	0	0	0	0	0	ATÍPICO COVID	2	1	2	2	LABORATORIAL
1	75 anos ou mais	M		83	1	2	2	2	1	1	2	2	1	0	0	1	0	0	0	0	0	0	1	0	0	TÍPICO COVID	2	1	1	1	LABORATORIAL
1	50-64 anos	M		58					1		1		1	0	0	1	0	0	0	0	0	0	0	0	0		2	1	1	3	LABORATORIAL
1	75 anos ou mais	M	BRANCO	75					1	1	1		1	0	0	1	0	0	0	0	0	0	1	0	0	TÍPICO COVID		1	1	2	LABORATORIAL
1	75 anos ou mais	M	NÃO BRANCO	77		2	2	2	2	1	1	1	1	0	0	0	0	0	0	0	0	0	0	0	0			1			LABORATORIAL
1	18-49 anos	M		42	2	2	2	2	2	2	1	1	2	0	0	0	0	0	0	0	0	0	0	0	0	NORMAL		1	1	1	LABORATORIAL
1	75 anos ou mais	M		75	1				1			1	2	0	0	0	0	0	0	0	0	0	0	0	0		2	1	2	3	LABORATORIAL
1	50-64 anos	M		53	2	2	2	2	1	2	1	1	1	0	0	0	0	0	0	0	0	0	1	0	0		2	1	2	2	LABORATORIAL
1	50-64 anos	M	NÃO BRANCO	54	1				1	1	1	1	2	0	0	0	0	0	0	0	0	0	0	0	0			1		1	LABORATORIAL
1	65-74 anos	M	BRANCO	72									2	0	0	0	0	0	0	0	0	0	0	0	0			1			CLÍNICO
1	50-64 anos	M		63	2	2	2	2	2	2	2	1	2	0	0	0	0	0	0	0	0	0	0	0	0			1	2	3	LABORATORIAL
1	18-49 anos	M	BRANCO	49	1			2	1	1	1	1	1	0	0	1	0	0	0	0	0	0	1	0	0	ATÍPICO COVID	1	1	1	1	LABORATORIAL
1	75 anos ou mais	F	NÃO BRANCO	97					1	1	1	1	1	0	0	1	0	0	0	0	0	0	0	0	0		1				LABORATORIAL
1	50-64 anos	F		59					1	2	1	1	1		0	0	0	0	0	0	0	0	0	0	0		2	1	2	2	LABORATORIAL
1	75 anos ou mais	F	BRANCO	78									2	0	0	0	0	0	0	0	0	0	0	0	0						CLÍNICO
1	65-74 anos	M		71	1			1		1	1	1	2	0	0	0	0	0	0	0	0	0	0	0	0	NORMAL		1			CLÍNICO-EPIDEMIO
1	75 anos ou mais	F	NÃO BRANCO	84	1	2	2	2	1	2	2	2	1	0	0	0	0	0	0	0	0	0	1	0	0		2	1			LABORATORIAL
1	50-64 anos	F		63	2	2	2	2	2	2	2	2	1		0	0	0	0	0	0	0	0	1	0	0		2	1	2	2	LABORATORIAL
1	18-49 anos	M		46						1			1	0	0	0	0	0	0	0	0	0	0	0	0		2	2	2	3	LABORATORIAL
1	50-64 anos	M		61					1		2		1	0	0	0	0	0	0	0	0	0	0	0	0			1	2		LABORATORIAL
1	75 anos ou mais	F		93				1	1	1	1	1	1	0	0	0	0	0	0	0	0	0	1	0	0			1	1	2	LABORATORIAL
1	75 anos ou mais	F	NÃO BRANCO	95	1				1				2	0	0	0	0	0	0	0	0	0	0	0	0			1	2	3	LABORATORIAL
1	75 anos ou mais	F	BRANCO	77						1	1	1	1		0	0	0	0	0	0	0	0	1	0	0	ATÍPICO COVID		1			CLÍNICO-EPIDEMIO
1	18-49 anos	F	BRANCO	42	1				1		1	1	1	0	0	0	0	0	0	1	1	0	0	0	0			1	2	2	LABORATORIAL
1	65-74 anos	F	BRANCO	68					1		1		1		0	0	0	0	0	0	0	0	0	0	0			1	1	2	LABORATORIAL
1	50-64 anos	M	NÃO BRANCO	57		1					1	1	2	0	0	0	0	0	0	0	0	0	0	0	0	TÍPICO COVID		1	1	1	LABORATORIAL
1	65-74 anos	F		66	1				1	1	1	1	2		0	0	0	0	0	0	0	0	0	0	0	NORMAL	2	1	2	3	LABORATORIAL
1	75 anos ou mais	F	NÃO BRANCO	88	1				1	1	1		2		0	0	0	0	0	0	0	0	0	0	0			1	1	1	LABORATORIAL
1	50-64 anos	M	NÃO BRANCO	61	1					1			1	0	0	0	0	0	0	0	0	0	0	0	0		1	1	2		LABORATORIAL
1	75 anos ou mais	M	NÃO BRANCO	84		2	1	2	2	1	1	2	1	0	0	0	0	0	0	0	0	0	0	0	0	NORMAL	2	1	2	3	LABORATORIAL
1	75 anos ou mais	M	NÃO BRANCO	87					1	1	1		1	0	0	0	0	0	0	0	0	0	0	0	0		1	1		2	LABORATORIAL
1	18-49 anos	M		39	1	2	2	2			1	2	2	0	0	0	0	0	0	0	0	0	0	0	0			1	2		LABORATORIAL
1	65-74 anos	M	BRANCO	74									1	0	0	0	0	0	0	0	0	0	0	0	0						CLÍNICO
1	65-74 anos	F	BRANCO	74									2	0	0	0	0	0	0	0	0	0	0	0	0			1	1		LABORATORIAL
1	75 anos ou mais	M	NÃO BRANCO	88					1		1	1	2	0	0	0	0	0	0	0	0	0	0	0	0			1			LABORATORIAL
1	18-49 anos	M		40	2	2	2	2	2	2	1	2	1	0	0	0	0	0	0	0	0	0	1	0	0			1	1	2	LABORATORIAL
1	75 anos ou mais	M	NÃO BRANCO	78		2	2	1	1	1	1	1	1	0	0	0	0	0	0	0	0	0	0	0	0			1	1	1	LABORATORIAL
1	75 anos ou mais	M		82	2	2	2	2	2	2	1	2	1	0	0	1	0	0	0	0	0	0	0	0	0	TÍPICO COVID	1	1	2	3	LABORATORIAL
1	50-64 anos	F		63	1	2	2	2	1	1	1	1	1		0	0	0	0	0	0	0	0	1	0	0	TÍPICO COVID	2	2	2		LABORATORIAL
1	75 anos ou mais	F	NÃO BRANCO	75					1				1		0	0	0	0	0	0	0	0	1	0	0			1			LABORATORIAL
1	50-64 anos	M	NÃO BRANCO	57	1	1	2	2	1	1	1	2	2	0	0	0	0	0	0	0	0	0	0	0	0		2	1	2	2	LABORATORIAL
1	50-64 anos	F	BRANCO	64									2	0	0	0	0	0	0	0	0	0	0	0	0			1			CLÍNICO
1	50-64 anos	M	BRANCO	62	1				1				1	0	0	0	0	0	0	1	0	0	0	0	0		2	1	1	1	LABORATORIAL
1	18-49 anos	M		41					1		1		2	0	0	0	0	0	0	0	0	0	0	0	0	ATÍPICO COVID		1	1	1	LABORATORIAL
1	50-64 anos	M	NÃO BRANCO	59						1			1	0	0	0	0	0	0	0	0	0	1	0	0			1	2	2	LABORATORIAL
1	18-49 anos	M		43					1		1	1	2	0	0	0	0	0	0	0	0	0	0	0	0	ATÍPICO COVID	2	1	1	1	LABORATORIAL
1	50-64 anos	F	BRANCO	58	1	1			1		1	1	1	0	0	0	0	0	0	0	0	0	0	0	0	TÍPICO COVID	2	1	1	1	LABORATORIAL
1	50-64 anos	M		53	1				1	1		1	2	0	0	0	0	0	0	0	0	0	0	0	0	NORMAL	2	1	2	3	LABORATORIAL
1	75 anos ou mais	M	NÃO BRANCO	81	1	2	2	2	1	2	2	2	1	0	0	1	0	0	0	0	0	0	1	0	0		2	1	2	2	LABORATORIAL
1	50-64 anos	M	NÃO BRANCO	62	2	2	2	2	2	2	1	2	1	0	0	0	0	0	0	0	0	0	0	0	0			1	1	3	LABORATORIAL
1	50-64 anos	M	NÃO BRANCO	62	1	2	2	2	1	1	2	1	1	0	0	1	0	0	0	0	0	0	1	0	0		2	1	2	2	LABORATORIAL
1	75 anos ou mais	F		78	2	2	2	2	2	2	1	1	2	0	0	0	0	0	0	0	0	0	0	0	0		2	1			LABORATORIAL
1	50-64 anos	M		55	1	2	2	2	1	1	1	1	1	0	0	1	0	0	0	0	0	0	1	0	0	TÍPICO COVID		1	1	2	LABORATORIAL
1	65-74 anos	M	NÃO BRANCO	66				1	1		1	1	2	0	0	0	0	0	0	0	0	0	0	0	0		2	1			LABORATORIAL
1	75 anos ou mais	F	BRANCO	83	1	2	2	2	2	2	2	2	2		0	0	0	0	0	0	0	0	0	0	0			1			LABORATORIAL
1	50-64 anos	F	BRANCO	57	1				1	1	1		2		0	0	0	0	0	0	0	0	0	0	0	ATÍPICO COVID		1	2	3	CLÍNICO-EPIDEMIO
1	65-74 anos	F		71	1		1		1	1			1	0	0	1	0	0	0	0	0	0	0	0	0	ATÍPICO COVID	2	1			CLÍNICO-EPIDEMIO
1	65-74 anos	F		71	1	2	2	2	1	1	1	1	1		0	1	0	0	0	0	0	0	1	0	0	ATÍPICO COVID	2	1	1	1	LABORATORIAL
1	65-74 anos	M		71	1						1	1	1	0	0	1	0	0	0	0	0	0	1	0	0	ATÍPICO COVID		1	1		LABORATORIAL
1	18-49 anos	F		49					1				1		0	0	0	0	0	0	0	0	1	0	0			1	2	2	LABORATORIAL
1	50-64 anos	M	NÃO BRANCO	63					1			1	1	0	0	0	0	0	0	0	0	0	0	0	0	ATÍPICO COVID	2	1	2	2	LABORATORIAL
1	18-49 anos	F		36					1	1	1		2		0	0	0	0	0	0	0	0	0	0	0			1	1	1	LABORATORIAL
1	18-49 anos	F		36									2		0	0	0	0	0	0	0	0	0	0	0		2	1	2	3	LABORATORIAL
1	65-74 anos	M	NÃO BRANCO	66	1	2	2	2	1	1	1	1	1	0	0	0	0	0	0	0	0	0	1	0	0		2	1		2	LABORATORIAL
1	65-74 anos	F		71	1	2	2	2	2	2	2	2	1	0	0	0	0	0	0	0	0	0	0	0	0	ATÍPICO COVID				2	LABORATORIAL
1	50-64 anos	M	NÃO BRANCO	53	1				1			1	1	0	0	0	0	0	0	0	0	0	0	0	0		1	1	1		LABORATORIAL
1	18-49 anos	F		49	1	1	2	2	1	1	1	1	1	0	0	1	0	0	0	0	0	0	0	0	0			1	2	2	LABORATORIAL
1	75 anos ou mais	F		81	1				1	1	1		2		0	0	0	0	0	0	0	0	0	0	0	TÍPICO COVID	1	1	2	3	LABORATORIAL
1	75 anos ou mais	F	NÃO BRANCO	76	1								2	0	0	0	0	0	0	0	0	0	0	0	0	TÍPICO COVID	1	1	2	2	LABORATORIAL
1	18-49 anos	M		49	1					1			1	0	0	0	1	0	0	0	0	0	0	0	0					2	LABORATORIAL
1	18-49 anos	M		49	1				1	1	1	1	1	0	0	1	0	0	1	0	0	0	1	0	0			1		1	LABORATORIAL
1	18-49 anos	M	BRANCO	43	1				1	1	1	1	1	0	0	1	0	0	0	0	0	0	0	0	0		2	1			LABORATORIAL
1	18-49 anos	M	BRANCO	43	1	2	2	2	2	1	1	2	2	0	0	0	0	0	0	0	0	0	0	0	0			1	1	2	LABORATORIAL
1	65-74 anos	M		70	1			1	1	1	1	1	1	0	0	1	0	0	0	0	0	0	1	0	0			1	2	2	LABORATORIAL
1	50-64 anos	M	BRANCO	51	1	2	2	2	1	1	1	2	1	0	0	0	0	0	0	0	0	0	1	0	0	ATÍPICO COVID	1	1			LABORATORIAL
1	50-64 anos	M	BRANCO	52						1		1	2	0	0	0	0	0	0	0	0	0	0	0	0		2	1	2	3	LABORATORIAL
1	65-74 anos	F		69	2	2	2	2	2		1	1	2		0	0	0	0	0	0	0	0	0	0	0			1			LABORATORIAL
1	75 anos ou mais	M		78	2	2	2	2	1	2	1	1	1	0	0	1	0	0	0	0	0	0	0	0	0	ATÍPICO COVID	2	1	1	2	LABORATORIAL
1	75 anos ou mais	F	NÃO BRANCO	82	1			1	1	1	1	1	1	0	0	1	0	0	0	0	0	0	0	0	0		2	1	1	1	LABORATORIAL
1	75 anos ou mais	F		82									1		0	1	0	0	0	0	0	0	0	0	0	ATÍPICO COVID	2	1	1	1	LABORATORIAL
1	65-74 anos	F	NÃO BRANCO	66	1			1	1	1	1	1	1	0	0	1	0	0	0	0	0	0	0	0	0	TÍPICO COVID	2	1	2	2	LABORATORIAL
1	65-74 anos	M		69									2	0	0	0	0	0	0	0	0	0	0	0	0			1	2		LABORATORIAL
1	65-74 anos	M	BRANCO	70	1				1				2	0	0	0	0	0	0	0	0	0	0	0	0		2	1	2	2	LABORATORIAL
1	75 anos ou mais	F		80	1	1			1				1		0	0	0	0	0	0	0	0	1	0	0		2	1	1		LABORATORIAL
1	65-74 anos	M	NÃO BRANCO	72					1		1	1	2	0	0	0	0	0	0	0	0	0	0	0	0		1	1			LABORATORIAL
1	65-74 anos	M	NÃO BRANCO	68									1	0	0	0	0	0	0	0	0	0	1	0	0			1			LABORATORIAL
1	75 anos ou mais	M		81	1				1	1	1	1	1	0	0	0	0	0	0	0	0	0	1	0	0		2	2	2		LABORATORIAL
1	75 anos ou mais	M		89	1				1	1			1	0	0	1	1	0	0	0	0	0	1	0	0			1	2	3	LABORATORIAL
1	50-64 anos	M		52	1	2	2	2	1	2	1	2	2	0	0	0	0	0	0	0	0	0	0	0	0	ATÍPICO COVID	2	1	2	2	LABORATORIAL
1	18-49 anos	F	NÃO BRANCO	47					1		1	1	2		0	0	0	0	0	0	0	0	0	0	0		1	1	2	2	LABORATORIAL
1	18-49 anos	M	NÃO BRANCO	48	1				1		1	1	2	0	0	0	0	0	0	0	0	0	0	0	0	ATÍPICO COVID		1	1	2	LABORATORIAL
1	65-74 anos	F		70					1	1			1	0	0	1	0	0	0	0	0	0	0	0	0	ATÍPICO COVID	1	1			CLÍNICO-EPIDEMIO
1	75 anos ou mais	M		76	1	2	2	2	1	1	2	2	2	0	0	0	0	0	0	0	0	0	0	0	0			1			CLÍNICO-EPIDEMIO
1	75 anos ou mais	M	NÃO BRANCO	78	1				1	1	1	1	1	0	0	1	1	0	0	0	0	0	1	0	0	ATÍPICO COVID		1	2	1	LABORATORIAL
1	50-64 anos	M	NÃO BRANCO	58	2	2	2	2	1	1	1	1	1	0	0	1	0	0	0	0	0	0	0	0	0	ATÍPICO COVID	2	1	2	2	LABORATORIAL
1	65-74 anos	M		65					1	1			1	0	0	1	0	0	0	0	0	0	1	0	0		2	1			LABORATORIAL
1	65-74 anos	M		68									2	0	0	0	0	0	0	0	0	0	0	0	0		2	1	2	2	LABORATORIAL
1	75 anos ou mais	M	NÃO BRANCO	79					1				1	0	0	1	0	0	0	0	0	0	1	0	0	ATÍPICO COVID		1		1	CLÍNICO-EPIDEMIO
1	75 anos ou mais	F		77	2	2	1	2	1	2	2	1	1		0	1	0	0	0	0	0	0	1	0	0	ATÍPICO COVID	1	1	2	2	LABORATORIAL
1	75 anos ou mais	F	BRANCO	75	1				1	1		1	1	0	0	0	0	0	0	0	0	0	1	0	0			1			LABORATORIAL
1	65-74 anos	F	BRANCO	72	1	2	2	2	1	1	2	2	1		0	0	0	0	0	0	0	0	0	0	0	ATÍPICO COVID	2	1	1	2	LABORATORIAL
1	75 anos ou mais	F		76									2	0	0	0	0	0	0	0	0	0	0	0	0			1			LABORATORIAL
1	65-74 anos	M		70	2	2	1	2	2	2	2	1	1	0	0	1	0	0	0	0	0	0	1	0	0		2	1	1	1	LABORATORIAL
1	75 anos ou mais	F		84	1	2	2	2	1	2	2	2	1		0	0	0	0	0	0	0	0	1	0	0		2	1	2	2	LABORATORIAL
1	75 anos ou mais	M	BRANCO	80	1				1	1		1	1	0	0	0	1	0	0	0	0	0	0	0	0	ATÍPICO COVID		1			CLÍNICO-EPIDEMIO
1	50-64 anos	M		59							1	1	1	0	0	0	0	0	0	0	0	0	1	0	0			1	1	1	LABORATORIAL
1	50-64 anos	M	BRANCO	54	2	2	2	2	1	2	1	1	2	0	0	0	0	0	0	0	0	0	0	0	0		2	1	2	2	LABORATORIAL
1	75 anos ou mais	M	NÃO BRANCO	82					1	1	1	1	2	0	0	0	0	0	0	0	0	0	0	0	0			1			LABORATORIAL
1	65-74 anos	F	BRANCO	69	1				1	1	1	1	1	0	0	1	0	0	0	0	0	0	1	0	0			1	2	1	LABORATORIAL
1	50-64 anos	M	NÃO BRANCO	60	1				1	1		1	1	0	0	1	0	0	0	0	0	0	1	0	0	TÍPICO COVID		1	2	1	LABORATORIAL
1	75 anos ou mais	M	BRANCO	79	2	2	2	2	1	1	2	1	1	0	0	1	0	0	0	0	0	0	0	0	0			1			LABORATORIAL
1	65-74 anos	M	NÃO BRANCO	69	1	1	2	2		2	1	1	1	0	0	1	0	0	0	0	0	0	1	0	0	ATÍPICO COVID	2	1	2	2	CLÍNICO-EPIDEMIO
1	65-74 anos	F	NÃO BRANCO	72	1	1	1	1	1		1	1	2	0	0	0	0	0	0	0	0	0	0	0	0			1	1		LABORATORIAL
1	75 anos ou mais	F	BRANCO	81	1	2	2	2	1	1	2	2	2	0	0	0	0	0	0	0	0	0	0	0	0		2	1	2	3	LABORATORIAL
1	18-49 anos	F	BRANCO	42									1	0	0	0	0	0	0	0	0	0	0	0	0		2	1	2	3	LABORATORIAL
1	18-49 anos	M		47	1				1	1		1	1	0	0	0	0	0	0	0	0	0	0	0	0			1	2		LABORATORIAL
1	50-64 anos	M		60	1			1	1	1	1	1	2	0	0	0	0	0	0	0	0	0	0	0	0	ATÍPICO COVID		1	1	1	LABORATORIAL
1	65-74 anos	M	BRANCO	65	1	2	1	2	1	2	1	2	2	0	0	0	0	0	0	0	0	0	0	0	0		2	1	2	2	LABORATORIAL
1	75 anos ou mais	M	NÃO BRANCO	89	1				1	1			2	0	0	0	0	0	0	0	0	0	0	0	0		2	1	2		LABORATORIAL
1	65-74 anos	F		73	1				1	1	1		1		0	1	0	0	0	0	0	0	0	0	0	ATÍPICO COVID	1	1			LABORATORIAL
1	75 anos ou mais	F		77	1				1			1	1	0	0	1	1	0	0	1	0	0	0	0	0	ATÍPICO COVID	2	1	2		LABORATORIAL
1	18-49 anos	M		33									2	0	0	0	0	0	0	0	0	0	0	0	0		2	2	2	3	LABORATORIAL
1	75 anos ou mais	M		76	2	2	2	2	2	2	1	2	2	0	0	0	0	0	0	0	0	0	0	0	0		2	2	2	3	LABORATORIAL
1	50-64 anos	M		54			1		1		2		1	0	0	1	0	0	0	0	0	0	1	0	0		2	1	1	3	LABORATORIAL
1	75 anos ou mais	M		79									1	0	0	1	0	0	0	0	0	0	1	0	0	ATÍPICO COVID		1	2	3	LABORATORIAL
1	50-64 anos	M		61	1	2	2	2	1	2	1	2	1	0	0	1	0	0	0	0	0	0	1	0	0			1	1	1	LABORATORIAL
1	50-64 anos	M		64	1	2	2	2	1	2	1	2	1	0	0	1	0	0	0	0	0	0	1	0	0			1	1	1	LABORATORIAL
1	50-64 anos	M	NÃO BRANCO	57	1				1	1			1	0	0	1	0	0	0	0	0	0	1	0	0	ATÍPICO COVID	1	1	2	1	LABORATORIAL
1	65-74 anos	M		73	1				1	1			1	0	0	0	0	0	0	0	0	0	1	0	0		1	1			LABORATORIAL
1	65-74 anos	F	NÃO BRANCO	69	1				1	1	1	1	1	0	0	1	0	0	0	0	0	0	0	0	0			1	1	1	LABORATORIAL
1	75 anos ou mais	F		85						1	1	1	2	0	0	0	0	0	0	0	0	0	0	0	0	TÍPICO COVID		1	2	3	LABORATORIAL
1	75 anos ou mais	M	NÃO BRANCO	76					1	1			1	0	0	1	0	0	0	0	0	0	0	0	0	TÍPICO COVID		1	1	1	LABORATORIAL
1	50-64 anos	F	BRANCO	61	1			1	1	1		1	2	0	0	0	0	0	0	0	0	0	0	0	0		2	1	2	1	LABORATORIAL
1	50-64 anos	M		62	1				1		1	1	1	0	0	0	0	0	0	0	0	0	1	0	0			1	1		LABORATORIAL
1	50-64 anos	M	BRANCO	64		1	1	2	1	1	1	2	1	0	0	1	0	0	0	0	0	0	1	0	0			1	2		LABORATORIAL
1	50-64 anos	M	BRANCO	64	1				1			1	1	0	0	1	0	0	0	0	0	0	1	0	0	TÍPICO COVID		1	2	1	LABORATORIAL
1	75 anos ou mais	F		77	2	2	2	2	2	2	2	1	1		0	1	0	0	0	0	0	0	1	0	0	TÍPICO COVID	2	1	1	2	LABORATORIAL
1	65-74 anos	F	NÃO BRANCO	67	1	2	2	2	1	1	2	2	1		0	0	0	0	0	0	0	0	1	0	0			1	1	1	LABORATORIAL
1	75 anos ou mais	M		78	1				1		1		1	0	0	1	0	0	0	0	0	0	0	0	0	ATÍPICO COVID		1			CLÍNICO-EPIDEMIO
1	65-74 anos	F	NÃO BRANCO	68									1		0	0	0	0	0	0	0	0	0	0	0			1	2	3	LABORATORIAL
1	65-74 anos	F	NÃO BRANCO	68						1			1	0	0	1	0	0	0	0	0	0	0	0	0			1	2		LABORATORIAL
1	65-74 anos	F	NÃO BRANCO	65	1				1				1	0	0	1	0	0	1	0	0	0	0	0	0	ATÍPICO COVID	2	1	1	1	CLÍNICO
1	65-74 anos	F	NÃO BRANCO	73	1				1	1			1	0	0	0	0	1	0	0	0	0	1	0	0	TÍPICO COVID	1	1	1	1	CLÍNICO
1	75 anos ou mais	M	BRANCO	94	1						1	1	1	0	0	0	0	0	0	0	0	0	0	0	0						LABORATORIAL
1	75 anos ou mais	M		79	2	2	2	2	1	2	1	1	2	0	0	0	0	0	0	0	0	0	0	0	0	TÍPICO COVID	2	1	1		LABORATORIAL
1	65-74 anos	M	BRANCO	73	1	2	2	2	1	1	1	1	1	0	0	1	0	0	0	0	0	0	0	0	0		2	1	2	3	LABORATORIAL
1	75 anos ou mais	M		79	1				1	1			1	0	0	0	0	0	0	0	0	0	1	0	0	ATÍPICO COVID		1			LABORATORIAL
1	75 anos ou mais	M		86					1	1			1	0	0	0	0	0	0	0	0	0	0	0	0	ATÍPICO COVID		1	1	1	LABORATORIAL
1	75 anos ou mais	M		80	1				1	1	1		1	0	0	1	0	0	0	0	0	0	1	0	0		2	1	2	3	LABORATORIAL
1	50-64 anos	F		53	1	2	2	2	2	1	2	2	1		0	0	0	1	0	0	0	0	0	0	0	ATÍPICO COVID	2	1	1	1	LABORATORIAL
1	65-74 anos	F		74	1				1				1		0	0	0	0	0	0	0	0	0	0	0	ATÍPICO COVID	2	1	2	1	CLÍNICO-EPIDEMIO
1	18-49 anos	M		48	1	2	2	2	1	1	1	1	1	0	0	1	0	0	0	1	0	0	0	0	0	ATÍPICO COVID		1	1	1	LABORATORIAL
1	18-49 anos	M		37	1						1		1	0	0	0	0	0	0	0	0	0	0	0	0	TÍPICO COVID		1	1	1	LABORATORIAL
1	75 anos ou mais	M		78	1	2	2	1	1	1	2	2	2	0	0	0	0	0	0	0	0	0	0	0	0	ATÍPICO COVID	1	1	1	1	LABORATORIAL
1	50-64 anos	M	NÃO BRANCO	59	1	2	2	2	2	1	2	1	1	0	0	0	0	0	0	0	0	0	0	0	0			1		1	LABORATORIAL
1	50-64 anos	M		53	1				1	1	1	1	2	0	0	0	0	0	0	0	0	0	0	0	0	TÍPICO COVID	1	1	1	1	LABORATORIAL
1	75 anos ou mais	M		84	1	2	2	2	1	2	2	2	1	0	0	0	0	0	0	0	0	0	1	0	0	ATÍPICO COVID		1	2	2	LABORATORIAL
1	65-74 anos	M		73	1				1	1	1	1	1	0	0	0	0	0	0	0	0	0	0	0	0			1		2	LABORATORIAL
1	75 anos ou mais	M		81							1		1	0	0	0	0	0	0	0	0	0	0	0	0			1			LABORATORIAL
1	18-49 anos	F	NÃO BRANCO	35	1				1				2	0	0	0	0	0	0	0	0	0	0	0	0			1	1		LABORATORIAL
1	50-64 anos	F		60	1						1	1	1	0	0	0	0	0	0	0	0	0	0	0	0	ATÍPICO COVID	2	1	1	2	LABORATORIAL
1	75 anos ou mais	M	BRANCO	81	1				1	1	1	1	1	0	0	1	0	0	0	0	0	0	1	0	0	TÍPICO COVID	1	1	2	2	LABORATORIAL
1	75 anos ou mais	F		81					1				1		0	0	0	0	0	0	0	0	1	0	0			1		1	LABORATORIAL
1	50-64 anos	F	BRANCO	62	1	2	2		1	1	1		1	0	0	1	0	0	0	0	0	0	1	0	0		1	1	2		LABORATORIAL
1	65-74 anos	M	NÃO BRANCO	66									2	0	0	0	0	0	0	0	0	0	0	0	0			1			LABORATORIAL
1	65-74 anos	M	NÃO BRANCO	68	1		1	1	1	1	1	1	2	0	0	0	0	0	0	0	0	0	0	0	0	TÍPICO COVID	2	1	2	2	LABORATORIAL
1	65-74 anos	M		67						1			2	0	0	0	0	0	0	0	0	0	0	0	0			1		1	LABORATORIAL
1	50-64 anos	M	NÃO BRANCO	63								1	2	0	0	0	0	0	0	0	0	0	0	0	0	ATÍPICO COVID		1			LABORATORIAL
1	75 anos ou mais	M		89	2	2	2	2	2	2	1	2	1	0	0	0	0	0	0	0	0	0	0	0	0			1	2		LABORATORIAL
1	50-64 anos	M		61	1				1	1		1	1	0	0	0	0	0	0	0	0	0	1	0	0	ATÍPICO COVID		1	1		LABORATORIAL
1	50-64 anos	M		54					1		1		1	0	0	0	0	0	0	0	0	0	1	0	0	ATÍPICO COVID		1	1	2	LABORATORIAL
1	65-74 anos	M		71					1		1		1	0	0	0	1	0	0	0	0	0	1	0	0
1	50-64 anos	F		64					1		1		1		0	0	0	0	0	0	0	0	1	0	0	ATÍPICO COVID		1	2		CLÍNICO-EPIDEMIO
1	50-64 anos	M	NÃO BRANCO	61		1	2	1	1	1	1	1	1	0	0	0	1	0	0	0	0	0	1	0	0			1			LABORATORIAL
1	65-74 anos	F		65	1				1		1		1		0	0	0	0	0	0	0	0	0	0	0	ATÍPICO COVID	2	1	1	1	LABORATORIAL
1	50-64 anos	M		60	1				1	1	1	1	1	0	0	0	0	0	0	0	0	0	1	0	0			1			LABORATORIAL
1	50-64 anos	M	BRANCO	57	1								2	0	0	0	0	0	0	0	0	0	0	0	0		1	1	2		LABORATORIAL
1	50-64 anos	M		57	2	2	2	2	2	2	2	2	1	0	0	0	0	0	0	1	0	0	0	0	0		1	1	1	2	LABORATORIAL
1	50-64 anos	F	BRANCO	63	1				1	1			1	0	0	0	0	0	0	0	0	0	1	0	0	ATÍPICO COVID		1	2	2	LABORATORIAL
1	65-74 anos	F	NÃO BRANCO	74	1				1	1	1		2		0	0	0	0	0	0	0	0	0	0	0	ATÍPICO COVID		1	1	1	CLÍNICO-EPIDEMIO
1	75 anos ou mais	F		86					1	1	1		1		0	1	0	0	0	0	0	0	0	0	0	NORMAL	2	1	2	3	LABORATORIAL
1	18-49 anos	M	BRANCO	48	1	2	2	2	1	1	2	1	1	0	0	0	0	0	0	0	0	0	1	0	0	ATÍPICO COVID	1	1	1	1	LABORATORIAL
1	65-74 anos	F	BRANCO	72									2	0	0	0	0	0	0	0	0	0	0	0	0			1			CLÍNICO
1	65-74 anos	M		65	1	2	2	1	1	1	1	2	1	0	0	0	0	0	0	1	0	0	0	0	0	ATÍPICO COVID	2	1	1	1	LABORATORIAL
1	75 anos ou mais	F	NÃO BRANCO	91							1		2	0	0	0	0	0	0	0	0	0	0	0	0		2	1	1		LABORATORIAL
1	75 anos ou mais	F	BRANCO	83	1	2	2	2	1	1	1	1	2	0	0	0	0	0	0	0	0	0	0	0	0	TÍPICO COVID		1	1	1
1	65-74 anos	M	BRANCO	65	1	2	2	2	1	1	1	1	1	0	0	1	0	0	0	0	0	0	0	0	0	ATÍPICO COVID	2	1	2	1	CLÍNICO-EPIDEMIO
1	65-74 anos	M	BRANCO	67	1	2	2	2	1	1	1	1	1	0	0	1	0	0	0	0	0	0	0	0	0	ATÍPICO COVID	1	1	1	2	LABORATORIAL
1	65-74 anos	F		66					1	1			1	0	0	1	0	0	0	0	0	0	1	0	0		2	1	1	3	LABORATORIAL
1	18-49 anos	M		41							1		2	0	0	0	0	0	0	0	0	0	0	0	0			1	1		LABORATORIAL
1	75 anos ou mais	F		84				1	1	1	1	1	1		0	0	0	0	0	0	0	0	1	0	0		2	1	2	3
1	18-49 anos	F	NÃO BRANCO	38	1		1		1	1	1	1	1	0	0	0	0	0	0	0	1	0	0	0	0	ATÍPICO COVID		1	1	1	CLÍNICO
1	18-49 anos	M	NÃO BRANCO	37					1		1	1	1	0	0	1	0	0	0	1	0	0	0	0	0			1	1		CLÍNICO
1	50-64 anos	F	NÃO BRANCO	51					1	1	1		1	0	0	0	0	0	0	0	0	0	1	0	0	ATÍPICO COVID	2	1	1	1	LABORATORIAL
1	18-49 anos	M		40	2			1	1	1	1	1	2	0	0	0	0	0	0	0	0	0	0	0	0		2	1	1		LABORATORIAL
1	75 anos ou mais	F		78	1				1	1			1	0	0	1	0	0	0	0	0	0	1	0	0		1	1	1	1	CLÍNICO
1	65-74 anos	F	NÃO BRANCO	67									2	0	0	0	0	0	0	0	0	0	0	0	0			1			LABORATORIAL
1	18-49 anos	M	NÃO BRANCO	30									2	0	0	0	0	0	0	0	0	0	0	0	0			1			LABORATORIAL
1	50-64 anos	M		61	1	2	2	2	1	2	1	1	1	0	0	1	0	0	0	0	0	0	0	0	0			1	2	3	LABORATORIAL
1	65-74 anos	M		68									2	0	0	0	0	0	0	0	0	0	0	0	0			1			LABORATORIAL
1	65-74 anos	M	BRANCO	68	1	2	2	2	1	1	2	2	1	0	0	0	0	0	0	0	0	0	1	0	0	ATÍPICO COVID	2	1	2	1	LABORATORIAL
1	50-64 anos	M	BRANCO	58	1				1	1	1	1	1	0	0	1	0	0	0	0	0	0	0	1	0		2	1	2		LABORATORIAL
1	75 anos ou mais	M	NÃO BRANCO	83	1				1	1			2	0	0	0	0	0	0	0	0	0	0	0	0			1		1	LABORATORIAL
1	75 anos ou mais	F	NÃO BRANCO	79	1	1	2	2	1	1	1	1	2		0	0	0	0	0	0	0	0	0	0	0						LABORATORIAL
1	18-49 anos	M	NÃO BRANCO	41	1			1	1	1	1	1	1	0	0	0	0	0	0	0	0	0	0	0	0			1	1	1	LABORATORIAL
1	75 anos ou mais	F	BRANCO	85	1	2	2	1	1	2	2	1	1	0	0	1	0	0	0	0	0	0	1	0	0		2	1	2	3	LABORATORIAL
1	65-74 anos	M		65	1	1	1	2	1	1	1	1	1	0	0	1	0	0	0	0	0	0	0	0	0	TÍPICO COVID		1	1	2	CLÍNICO
1	65-74 anos	F	BRANCO	72	1				1	1		1	2	0	0	0	0	0	0	0	0	0	0	0	0		2	1	1	1	LABORATORIAL
1	65-74 anos	M		67	1	2	2	1	1	1	1	1	1	0	0	1	0	0	0	0	0	0	0	0	0	ATÍPICO COVID	2	1	1	1	LABORATORIAL
1	75 anos ou mais	M		87					1	1			2	0	0	0	0	0	0	0	0	0	0	0	0			1	1		LABORATORIAL
1	50-64 anos	F		50	1	2	2	2	1	1	1	1	1		0	0	0	0	0	1	0	0	1	0	0	ATÍPICO COVID	1	1	1	1	LABORATORIAL
1	50-64 anos	M		51	1				1	1	1	1	1	0	0	1	0	0	0	0	0	0	1	0	0		2	1	1	1	LABORATORIAL
1	65-74 anos	M		66	1	2	2		1		1		2	0	0	0	0	0	0	0	0	0	0	0	0			1	1	2	LABORATORIAL
1	75 anos ou mais	M	BRANCO	79									2	0	0	0	0	0	0	0	0	0	0	0	0			1			LABORATORIAL
1	75 anos ou mais	M	BRANCO	84									2	0	0	0	0	0	0	0	0	0	0	0	0			1			LABORATORIAL
1	65-74 anos	M	BRANCO	70									2	0	0	0	0	0	0	0	0	0	0	0	0			1			LABORATORIAL
1	18-49 anos	M	NÃO BRANCO	28									2	0	0	0	0	0	0	0	0	0	0	0	0			1			CLÍNICO
1	65-74 anos	F	BRANCO	68	1	2	2	2	1	1	1	1	1	0	0	1	0	0	0	0	0	0	0	0	0	ATÍPICO COVID	1	1	1	3	LABORATORIAL
1	50-64 anos	M	BRANCO	60	1	2	2	1	1	1	1	1	1	0	0	1	0	0	0	0	0	0	0	0	0	TÍPICO COVID	1	1	1	3	LABORATORIAL
1	65-74 anos	F	NÃO BRANCO	71	2	2	1	2	1	1	2	2	1	0	0	1	0	0	0	0	0	0	0	0	0	ATÍPICO COVID		1	2	1	LABORATORIAL
1	50-64 anos	M		62				1			1	1	1	0	0	1	0	0	0	0	0	0	0	0	0			1			LABORATORIAL
1	75 anos ou mais	M		78									2	0	0	0	0	0	0	0	0	0	0	0	0						LABORATORIAL
1	65-74 anos	F	NÃO BRANCO	67	1				1	1	1	1	1	0	0	0	0	0	0	0	0	0	1	0	1	ATÍPICO COVID	1	1	1	1	LABORATORIAL
1	18-49 anos	M		45	1				1		1		1	0	0	0	0	0	1	0	0	0	1	0	0	TÍPICO COVID		1	1	1	LABORATORIAL
1	65-74 anos	F		73	1			1	1		1	1	1	0	0	1	0	0	0	0	0	0	0	0	0			1			LABORATORIAL
1	75 anos ou mais	M	BRANCO	85	2	2	2	2	1	1	1	1	1	0	0	1	0	0	0	0	0	0	0	0	0			1			LABORATORIAL
1	18-49 anos	M		28							1	1	1	0	0	0	0	0	0	0	0	0	0	0	0	TÍPICO COVID		1			CLÍNICO
1	65-74 anos	F	BRANCO	71		1	2	2	1	1	1	1	1	0	0	1	0	0	0	0	0	0	1	0	0	ATÍPICO COVID	1	1	1	1	LABORATORIAL
1	75 anos ou mais	M		78	1	2	2	2	2	1	1	1	1	0	0	1	0	0	0	0	0	0	1	0	0			1
1	18-49 anos	F		48									2	0	0	0	0	0	0	0	0	0	0	0	0			1			LABORATORIAL
1	18-49 anos	F		48	1	2	2	2	2	1	2	1	1	1	0	1	0	0	0	0	0	0	1	0	0			1			LABORATORIAL
1	18-49 anos	F	NÃO BRANCO	48						1			2	0	0	0	0	0	0	0	0	0	0	0	0			2	2	1	LABORATORIAL
1	50-64 anos	F	NÃO BRANCO	50	1	1	1	1	1	1	1	1	2	0	0	0	0	0	0	0	0	0	0	0	0			1	2	1	LABORATORIAL
1	65-74 anos	M	NÃO BRANCO	73	2	2	2		1	1	1	1	2	0	0	0	0	0	0	0	0	0	0	0	0			1	2	3	LABORATORIAL
1	75 anos ou mais	M		87	1				1	1		1	1	0	0	1	1	0	1	0	1	0	1	0	0			1			LABORATORIAL
1	75 anos ou mais	F		82					1		1	1	2	0	0	0	0	0	0	0	0	0	0	0	0		2	1	1	1	LABORATORIAL
1	65-74 anos	M		72				1		1	1	1	1	0	0	1	0	0	0	0	0	0	0	0	0		2	1	1		LABORATORIAL
1	75 anos ou mais	M		75	1				1	1	1	1	1	0	0	0	0	1	0	0	0	0	0	0	0	ATÍPICO COVID	2	1	1	1	LABORATORIAL
1	50-64 anos	M	BRANCO	58	1	1	2	2	1	1	1	1	1	0	0	1	0	0	0	0	0	0	0	0	0	ATÍPICO COVID	2	1	1	3	LABORATORIAL
1	50-64 anos	F	BRANCO	55	1				1		1	1	1		0	0	0	0	0	0	0	0	1	0	0		2	1	1	1	LABORATORIAL
1	18-49 anos	M		46	1					1		1	1	0	0	0	0	0	0	0	0	0	1	0	0			1		1	LABORATORIAL
1	18-49 anos	M		31	2	2	2	1	1	1	1	1	1	0	0	0	1	0	0	0	0	0	1	0	0			1			LABORATORIAL
1	75 anos ou mais	M	NÃO BRANCO	76	1				1	1			1	0	0	1	0	0	1	0	0	0	0	0	0	ATÍPICO COVID	2	1		3	LABORATORIAL
1	50-64 anos	M	BRANCO	54	1	2	2	2	1	1	1	1	1	0	0	1	0	0	0	0	0	0	0	0	0	ATÍPICO COVID	2	1	1	1	LABORATORIAL
1	50-64 anos	M		50	1	2	2	2	1	1	1	1	2	0	0	0	0	0	0	0	0	0	0	0	0		2	1		1	LABORATORIAL
1	50-64 anos	F	NÃO BRANCO	61	1	2	2	2	1	1	1	1	1	0	0	1	0	0	0	0	0	0	0	0	0		2	2	2	3	LABORATORIAL
1	65-74 anos	M	NÃO BRANCO	65	1				1	1	1		1	0	0	1	0	0	0	0	0	0	1	0	0	ATÍPICO COVID	1	1	1	1	LABORATORIAL
1	50-64 anos	M		59	1	2	2	2	1	1	2	2	2	0	0	0	0	0	0	0	0	0	0	0	0			1			LABORATORIAL
1	75 anos ou mais	M		77		1	2	2	1	1	2	2	2	0	0	0	0	0	0	0	0	0	0	0	0			1	1	1	LABORATORIAL
1	75 anos ou mais	M	BRANCO	79									2	0	0	0	0	0	0	0	0	0	0	0	0			1			LABORATORIAL
1	65-74 anos	F	NÃO BRANCO	67					1	1	1		2	0	0	0	0	0	0	0	0	0	0	0	0			1			LABORATORIAL
1	50-64 anos	F	NÃO BRANCO	64	1	2	2	2	1	1	1	1	1	0	0	1	0	0	0	0	0	0	1	0	0	ATÍPICO COVID		1	1	2	LABORATORIAL
1	75 anos ou mais	F		90	1	2	2	1	2	1	1	2	2	0	0	0	0	0	0	0	0	0	0	0	0		1	1	1	3	LABORATORIAL
1	18-49 anos	M		46	1	1	1	1	1	1	1	1	2	0	0	0	0	0	0	0	0	0	0	0	0			1		1	LABORATORIAL
1	18-49 anos	F		41	1	1	1	1	1	1	1	1	2	0	0	0	0	0	0	0	0	0	0	0	0			1	2	2	LABORATORIAL
1	75 anos ou mais	M		82	1			1		1	1	1	2	0	0	0	0	0	0	0	0	0	0	0	0			1			LABORATORIAL
1	65-74 anos	M	NÃO BRANCO	70	1			1	1	1	1	1	1	0	0	1	0	0	0	0	0	0	0	0	0		2	1	2	2	LABORATORIAL
1	75 anos ou mais	M	BRANCO	81					1		1	1	1	0	0	1	0	1	0	0	0	0	1	0	0			1	1	1	LABORATORIAL
1	65-74 anos	M	NÃO BRANCO	68	1				1	1	1	1	2	0	0	0	0	0	0	0	0	0	0	0	0			1		2	LABORATORIAL
1	65-74 anos	M	BRANCO	73					1		1	1	1	0	0	1	0	0	0	0	0	0	0	0	0		1	1	1	2	LABORATORIAL
1	50-64 anos	M	BRANCO	56	1	2	2	2	1	1	1	1	1	0	0	1	0	0	0	0	0	0	1	0	0	ATÍPICO COVID	1	1	2	3	LABORATORIAL
1	75 anos ou mais	M		85		2	2	2	1	1	1	1	1	0	0	1	0	0	0	0	0	0	0	0	0			1			CLÍNICO-EPIDEMIO
1	75 anos ou mais	F		98	1	1	1		1	1		1	1	0	0	1	0	0	0	0	0	0	0	0	0	ATÍPICO COVID		1	1		LABORATORIAL
1	50-64 anos	M		54	1	2	2	2	1	1	1	2	1	0	0	0	0	0	0	0	0	0	0	0	0		2	1	2	1	LABORATORIAL
1	18-49 anos	M		39	1	1			1		1	1	1	0	0	0	0	0	0	0	0	0	0	0	0	ATÍPICO COVID		1	1	1	LABORATORIAL
1	75 anos ou mais	M	BRANCO	92	1	2	2		1	1	1		1	0	0	0	0	0	1	0	0	0	0	0	0	ATÍPICO COVID	2	1	1	3	LABORATORIAL
1	18-49 anos	F	NÃO BRANCO	49	1	2	2	1	1	1	1	1	1	0	0	1	0	0	0	0	0	0	0	0	0	TÍPICO COVID	1	1	1	1	LABORATORIAL
1	50-64 anos	F	BRANCO	50	1	1	1	1	1	1	1	1	1	0	0	0	0	0	0	0	0	0	1	0	0	TÍPICO COVID	2	1	1	1	LABORATORIAL
1	50-64 anos	M		59	1				1	1	1		2	0	0	0	0	0	0	0	0	0	0	0	0			1			LABORATORIAL
1	50-64 anos	M	NÃO BRANCO	59									2	0	0	0	0	0	0	0	0	0	0	0	0			1			LABORATORIAL
1	50-64 anos	M		51	2	1		1	1	1	2	1	1	0	0	0	0	0	0	0	0	1	0	0	0	ATÍPICO COVID		1	2	2	LABORATORIAL
1	50-64 anos	M	NÃO BRANCO	64									2	0	0	0	0	0	0	0	0	0	0	0	0			1			LABORATORIAL
1	18-49 anos	M	NÃO BRANCO	45					1		1	1	2	0	0	0	0	0	0	0	0	0	0	0	0		1	1	1	1	CLÍNICO
1	50-64 anos	M	BRANCO	52	1			1	1	1	1	1	2	0	0	0	0	0	0	0	0	0	0	0	0	TÍPICO COVID	2	1	1	2	LABORATORIAL
1	18-49 anos	F	BRANCO	30	1			1	1	1	1	1	1	0	0	0	0	1	0	0	0	0	0	0	0	TÍPICO COVID	2	1	1	1
1	65-74 anos	F		66	1	2	2	2	2	1	1	1	2	0	0	0	0	0	0	0	0	0	0	0	0	TÍPICO COVID		1		1	LABORATORIAL
1	75 anos ou mais	F	NÃO BRANCO	84	1	2	2	2	1	1	2	1	1	0	0	0	0	0	1	0	0	0	1	0	0	ATÍPICO COVID		1	2	1	LABORATORIAL
1	65-74 anos	F		72	1	2	2	1	1	1	1	1	1	0	0	1	0	0	0	0	0	0	0	0	0			1			LABORATORIAL
1	65-74 anos	F		71	1	1	2	1	1	1	1	1	1	0	0	1	0	0	0	0	0	0	1	0	0		1	1	1	1
1	65-74 anos	M	NÃO BRANCO	72	1	2	2	2	1	1	2	1	1	0	0	0	0	0	0	0	0	0	1	0	0	ATÍPICO COVID	2	1	1	1	CLÍNICO-EPIDEMIO
1	50-64 anos	M	BRANCO	59	1	2	2	1	1	1	1	1	1	0	0	0	0	0	0	1	0	0	0	0	0	ATÍPICO COVID	1	1	2	2	LABORATORIAL
1	65-74 anos	M		65	2	2	2	2	1	2	1	1	1	0	0	0	0	0	1	0	0	0	0	0	0		1	1			LABORATORIAL
1	65-74 anos	F		66	1	2	2	2	1	1	2	1	1	0	0	0	0	0	1	0	0	0	0	0	0			1	1	1	LABORATORIAL
1	50-64 anos	M	NÃO BRANCO	63							1	1	1	0	0	1	0	0	0	0	0	0	0	0	0		2	1	2	3	LABORATORIAL
1	65-74 anos	M	BRANCO	68	1	1	2	2	1	1	2	2	1	0	0	1	0	0	0	0	0	0	1	0	0		2	1	1	1	LABORATORIAL
1	65-74 anos	M	BRANCO	74	1				1	1	1	1	1	0	0	0	0	0	0	0	0	0	0	0	0		2	1			LABORATORIAL
1	75 anos ou mais	M		90	1	2	2	2	1	1	2	1	1	0	0	0	1	0	0	0	0	0	0	0	0		2	1	2	1	LABORATORIAL
1	65-74 anos	F	BRANCO	70	1			2	1	1	1	1	1	0	0	0	0	0	0	0	0	1	0	0	0	ATÍPICO COVID	1	1	1	2	LABORATORIAL
1	65-74 anos	F	BRANCO	72	1	1	1	2	2	2	1	2	1	0	0	1	0	0	0	1	0	0	1	0	0		2	1	1	3	LABORATORIAL
1	65-74 anos	M	BRANCO	65	1	2	2		1	1	1	1	1	0	0	1	0	0	0	0	0	0	1	0	0	TÍPICO COVID	2	1	1	1	LABORATORIAL
1	18-49 anos	M		43	2	2	2	2	1	2	2	1	2	0	0	0	0	0	0	0	0	0	0	0	0			1			LABORATORIAL
1	50-64 anos	M		60	1	2	2	2	1	2	1	1	2	0	0	0	0	0	0	0	0	0	0	0	0			1	1	1
1	50-64 anos	F	NÃO BRANCO	62	1				1		1	1	1	0	0	1	0	0	0	0	0	0	0	0	0	ATÍPICO COVID	1	1	1	1	LABORATORIAL
1	65-74 anos	M	NÃO BRANCO	69									2	0	0	0	0	0	0	0	0	0	0	0	0						LABORATORIAL
1	50-64 anos	M	NÃO BRANCO	56	1	2	2	2	1	2	1	1	2	0	0	0	0	0	0	0	0	0	0	0	0		2	1	2	2	LABORATORIAL
1	75 anos ou mais	F		78	1	2	2	2	1	2	2	1	1	0	0	0	0	0	0	0	0	0	0	0	0		2	1			LABORATORIAL
1	50-64 anos	F		59					1	1	1	1	1	0	0	1	0	0	0	0	0	0	1	0	1			1	1		LABORATORIAL
1	65-74 anos	F	BRANCO	67	2	2	2	2	1	1	1	1	1	0	0	1	0	0	0	0	0	0	1	0	0	ATÍPICO COVID	2	1	2	2	LABORATORIAL
1	65-74 anos	F		65							1	1	1	0	0	0	0	0	0	0	0	0	1	0	0	ATÍPICO COVID	2	1		1	LABORATORIAL
1	18-49 anos	F		45					1		1	1	2	0	0	0	0	0	0	0	0	0	0	0	0		2	1	2	3	LABORATORIAL
1	18-49 anos	M	BRANCO	45					1		1		1	0	0	1	0	0	0	0	0	0	0	0	0			1	2	2	LABORATORIAL
1	65-74 anos	F	NÃO BRANCO	72					1			1	1	0	0	1	0	0	0	0	0	0	0	0	0	ATÍPICO COVID	1	1	1	1	LABORATORIAL
1	65-74 anos	M	NÃO BRANCO	70									1	0	0	1	1	0	1	0	0	0	1	0	0		1	1	1	1	LABORATORIAL
1	75 anos ou mais	F		88			1		1			1	2	0	0	0	0	0	0	0	0	0	0	0	0	ATÍPICO COVID		1	2	2	LABORATORIAL
1	75 anos ou mais	M		82						1		1	2	0	0	0	0	0	0	0	0	0	0	0	0			1		1	LABORATORIAL
1	18-49 anos	M	BRANCO	23					1	1	1	1	2	0	0	0	0	0	0	0	0	0	0	0	0			1			LABORATORIAL
1	65-74 anos	F		74	1					1	1		1	0	0	0	0	0	0	0	0	1	1	0	0	ATÍPICO COVID	2	1	1	2	LABORATORIAL
1	75 anos ou mais	F	BRANCO	89	1	2	2	2	1	1	1	2	1	0	0	1	0	1	0	0	0	0	0	0	0	ATÍPICO COVID	1	1	1	1	LABORATORIAL
1	65-74 anos	F		66								1	2	0	0	0	0	0	0	0	0	0	0	0	0	ATÍPICO COVID		1			LABORATORIAL
1	75 anos ou mais	F		83					1	1			2	0	0	0	0	0	0	0	0	0	0	0	0			1			LABORATORIAL
1	18-49 anos	M		49	1	1		1	1	1	1	1	2	0	0	0	0	0	0	0	0	0	0	0	0			1			LABORATORIAL
1	18-49 anos	M		41	1	1	1	1	1	1	1	1	2	0	0	0	0	0	0	0	0	0	0	0	0			1	1	1	LABORATORIAL
1	75 anos ou mais	F	BRANCO	83	1				1			1	1	0	0	1	0	0	1	0	0	0	0	0	0	ATÍPICO COVID		1	1		LABORATORIAL
1	75 anos ou mais	F	BRANCO	83	1			1	1	1	1	1	1	0	0	1	1	0	0	1	0	0	1	0	0	ATÍPICO COVID	1	1	1	1	LABORATORIAL
1	18-49 anos	M		27					1		1	1	2	0	0	0	0	0	0	0	0	0	0	0	0			1			LABORATORIAL
1	75 anos ou mais	M		76					1	1	1		1	0	0	1	0	1	0	0	0	0	0	0	0			1			LABORATORIAL
1	75 anos ou mais	M		75						1	1		2	0	0	0	0	0	0	0	0	0	0	0	0			1			LABORATORIAL
1	50-64 anos	M		60					1	1	1	1	1	0	0	0	0	0	0	0	0	0	1	0	0			1	2	2	LABORATORIAL
1	18-49 anos	M	NÃO BRANCO	48	1	2	2	2	1	1	1	1	1	0	0	0	0	0	0	1	1	0	0	0	0		2	1	2	2	LABORATORIAL
1	75 anos ou mais	F	NÃO BRANCO	93					1			1	2	0	0	0	0	0	0	0	0	0	0	0	0			1			LABORATORIAL
1	75 anos ou mais	F	BRANCO	89	1			1	1	1	1	1	1	0	0	1	0	0	0	0	0	0	0	0	0	TÍPICO COVID	2	1	1	1	LABORATORIAL
1	18-49 anos	M	BRANCO	44	1			1	1	1	1	1	1	0	0	1	0	0	0	0	0	0	0	0	0	ATÍPICO COVID		1	1	3	LABORATORIAL
1	75 anos ou mais	F	BRANCO	80	1	2	2	1	1	1	1	1	1	0	0	1	0	1	0	0	0	0	0	0	0	TÍPICO COVID	2	1	2	2	LABORATORIAL
1	50-64 anos	F	BRANCO	64	2	2	2	2	1	1	2	2	1		0	0	0	0	0	0	0	0	0	0	0			1		2	LABORATORIAL
1	50-64 anos	F		62							1		2	0	0	0	0	0	0	0	0	0	0	0	0			1	1		LABORATORIAL
1	65-74 anos	F	BRANCO	71	1	2	2	2	1	1	1	2	2	0	0	0	0	0	0	0	0	0	0	0	0		2	1		2	LABORATORIAL
1	50-64 anos	M	BRANCO	55					1		1	1	2	0	0	0	0	0	0	0	0	0	0	0	0			1			CLÍNICO-EPIDEMIO
1	18-49 anos	M		49	1				1	1			2	0	0	0	0	0	0	0	0	0	0	0	0	ATÍPICO COVID	2	1	1	1	LABORATORIAL
1	50-64 anos	F		64		2	2	2	1	1	2	2	1	0	0	1	0	0	0	0	0	0	1	0	0			1		1	LABORATORIAL
1	65-74 anos	M	BRANCO	74	2	2	2	2	1	2	2	2	2	0	0	0	0	0	0	0	0	0	0	0	0		2	1	1	1	LABORATORIAL
1	75 anos ou mais	M		77									1	0	0	1	0	0	0	0	0	0	1	0	0		2	2	2		CLÍNICO-EPIDEMIO
1	75 anos ou mais	M		91	1	2	2	2	1	1	1	1	2	0	0	0	0	0	0	0	0	0	0	0	0		2	1	2	1	LABORATORIAL
1	50-64 anos	F		61	1	1			1	1	1	1	2	0	0	0	0	0	0	0	0	0	0	0	0			1		1	LABORATORIAL
1	75 anos ou mais	M		89									2	0	0	0	0	0	0	0	0	0	0	0	0			1	2	1	LABORATORIAL
1	18-49 anos	F		37	2	2	1	2	2	2	1	1	1	0	0	1	0	0	0	0	0	0	0	0	0			1	2	3	LABORATORIAL
1	18-49 anos	M	NÃO BRANCO	41									2	0	0	0	0	0	0	0	0	0	0	0	0						CLÍNICO
1	18-49 anos	F		41	1			1	1	1	1	1	2	0	0	0	0	0	0	0	0	0	0	0	0			1	2	1	LABORATORIAL
1	75 anos ou mais	M		79	1	2	2	2	1	2	1	1	1	0	0	1	0	0	1	0	0	0	0	0	0	ATÍPICO COVID		1	1	2	LABORATORIAL
1	50-64 anos	F	NÃO BRANCO	57									2	0	0	0	0	0	0	0	0	0	0	0	0						CLÍNICO
1	50-64 anos	F	BRANCO	56									2	0	0	0	0	0	0	0	0	0	0	0	0						LABORATORIAL
1	75 anos ou mais	F	BRANCO	95									1	0	0	0	0	0	0	0	0	0	1	0	0						CLÍNICO
1	75 anos ou mais	F		95	1	1	1	1	1	1	1	1	2	0	0	0	0	0	0	0	0	0	0	0	0			1	2		LABORATORIAL
1	18-49 anos	M	NÃO BRANCO	49					1		1	1	1	0	0	0	0	0	0	0	0	0	0	0	0			1	2		LABORATORIAL
1	75 anos ou mais	M	NÃO BRANCO	79	1	2	2		1	1	2	2	1	0	0	1	0	0	0	0	0	0	1	0	0		1	1	1	1	LABORATORIAL
1	75 anos ou mais	M	NÃO BRANCO	79	2	2	2	2	1	1	2	1	1	0	0	1	0	0	0	0	0	0	1	0	0			1	1	2	LABORATORIAL
1	75 anos ou mais	F	BRANCO	76	1	2	2		1	1	2	1	1	0	0	1	0	0	0	0	0	0	1	0	0		1	1		1	CLÍNICO
1	50-64 anos	M	NÃO BRANCO	54	1	1	1	1	1	1	2	2	2	0	0	0	0	0	0	0	0	0	0	0	0	NORMAL	2	1	1	1	LABORATORIAL
1	75 anos ou mais	F	NÃO BRANCO	84	1					1		1	1	0	0	0	0	0	0	0	0	0	0	0	0	ATÍPICO COVID	2	1	2	2	LABORATORIAL
1	50-64 anos	F		59	1	2	2	2	1	2	1	2	1		0	0	0	0	0	0	0	1	0	0	0			1	2		LABORATORIAL
1	50-64 anos	F	BRANCO	63	1	2	2	2	1	1	1	1	1	0	0	1	0	0	0	0	0	0	1	0	0	ATÍPICO COVID	2	1	1		LABORATORIAL
1	50-64 anos	M		60				1	1	1	1	1	2	0	0	0	0	0	0	0	0	0	0	0	0			1	1	1	CLÍNICO
1	65-74 anos	M	NÃO BRANCO	70									2	0	0	0	0	0	0	0	0	0	0	0	0			1			LABORATORIAL
1	50-64 anos	F		55		2	2	1	1	1	1	1	1	0	0	1	0	0	0	0	0	0	0	0	0	ATÍPICO COVID	2	1	1	1	LABORATORIAL
1	75 anos ou mais	M	NÃO BRANCO	75									2	0	0	0	0	0	0	0	0	0	0	0	0			1			LABORATORIAL
1	50-64 anos	M		51									2	0	0	0	0	0	0	0	0	0	0	0	0			1	2	1	LABORATORIAL
1	65-74 anos	F	BRANCO	72					1	1	1	1	2	0	0	0	0	0	0	0	0	0	0	0	0			1			LABORATORIAL
1	75 anos ou mais	M		80					1			1	2	0	0	0	0	0	0	0	0	0	0	0	0		2	1		3	LABORATORIAL
1	50-64 anos	M		55	1	1	1	1	1	1	1	1	2	0	0	0	0	0	0	0	0	0	0	0	0			1	2	1	LABORATORIAL
1	50-64 anos	M		58	1	1	1	1	1	1	1	1	2	0	0	0	0	0	0	0	0	0	0	0	0			1	1	1	LABORATORIAL
1	75 anos ou mais	F	NÃO BRANCO	88				1		1		1	1	0	0	1	0	0	0	0	0	0	0	0	0			2	2		LABORATORIAL
1	50-64 anos	M	NÃO BRANCO	58	1	1	2	1	1	1	1	1	1	0	0	0	0	0	1	0	0	0	0	0	0	ATÍPICO COVID		1	2	3	LABORATORIAL
1	65-74 anos	M		67	1			1		1	1	1	1	0	0	1	0	0	0	0	0	0	1	0	0			1	1	1	LABORATORIAL
1	65-74 anos	M	NÃO BRANCO	74	1				1		1	1	2	0	0	0	0	0	0	0	0	0	0	0	0	ATÍPICO COVID		1	2	2	LABORATORIAL
1	50-64 anos	F		57	1	2	2	2	1	1	1	1	1		0	1	0	0	0	0	0	0	0	0	0	ATÍPICO COVID		1		2	LABORATORIAL
1	65-74 anos	M	BRANCO	67	1	1	1	1	1	1	1	1	2	0	0	0	0	0	0	0	0	0	0	0	0			1	1	1	LABORATORIAL
1	50-64 anos	F		62	1	1	1	1	1	1	1	1	2	0	0	0	0	0	0	0	0	0	0	0	0			1	1	1	LABORATORIAL
1	50-64 anos	F	BRANCO	58	1	2	2	1	1	1	2	1	1	0	0	1	0	0	0	0	0	0	1	0	0			1	1	1	LABORATORIAL
1	50-64 anos	M	NÃO BRANCO	63									2	0	0	0	0	0	0	0	0	0	0	0	0			1			LABORATORIAL
1	18-49 anos	M		39					1	1	1	1	1	0	0	1	0	0	0	0	0	0	0	0	0			1			LABORATORIAL
1	75 anos ou mais	M	BRANCO	77			1		1	1	1	1	1	0	0	1	0	0	0	0	0	0	0	0	0			1			LABORATORIAL
1	65-74 anos	M		70					1			1	2	0	0	0	0	0	0	0	0	0	0	0	0			1			LABORATORIAL
1	65-74 anos	M		71					1	1			2	0	0	0	0	0	0	0	0	0	0	0	0			1			LABORATORIAL
1	65-74 anos	M	BRANCO	67									2	0	0	0	0	0	0	0	0	0	0	0	0			1			LABORATORIAL
1	50-64 anos	F	NÃO BRANCO	63	2	2	2	2	1	2	1	1	1	0	0	1	0	0	0	0	0	0	0	0	0			1			LABORATORIAL
1	50-64 anos	M	BRANCO	55	1				1	1	1	1	1	0	0	1	0	0	0	0	0	0	1	0	0	ATÍPICO COVID	1	1	1	2	LABORATORIAL
1	75 anos ou mais	M	BRANCO	82					1		1		1	0	0	0	0	0	0	0	0	0	0	0	0	ATÍPICO COVID		1	1	1	CLÍNICO
1	50-64 anos	M	BRANCO	58		1	2	2	1	2	1	1	1	0	0	0	0	0	0	0	0	0	0	0	0	ATÍPICO COVID	2	1	1	2	LABORATORIAL
1	18-49 anos	F	NÃO BRANCO	22	2	2	2	2	2	2	1	1	1	0	0	0	0	0	0	0	0	1	0	0	0	NORMAL	2	1	2	3	LABORATORIAL
1	75 anos ou mais	F		84	1				1	1			1	0	0	0	0	0	0	0	0	0	0	0	0			1	1		LABORATORIAL
1	50-64 anos	M	BRANCO	53		1	2				1		1	0	0	1	0	0	0	1	0	0	1	0	0	ATÍPICO COVID	2	1	1	1	LABORATORIAL
1	18-49 anos	F	BRANCO	33	2	2	2	2	2	2	2	2	1	0	0	0	0	0	0	0	0	0	0	0	0		1	1	1	1	LABORATORIAL
1	18-49 anos	F		28	1				2	2	1	1	1	0	0	0	0	1	0	0	0	0	0	0	0			1	2	2	LABORATORIAL
1	18-49 anos	F		35	1	1	1	1	1	1	1	1	1	0	0	1	0	0	0	0	0	0	1	0	0		2	1			LABORATORIAL
1	50-64 anos	M	BRANCO	56	1	2	1	2	1	1	2	1	1	0	0	1	0	0	0	0	0	0	1	0	0		2	1	1	1	LABORATORIAL
1	65-74 anos	F	NÃO BRANCO	68									2	0	0	0	0	0	0	0	0	0	0	0	0						LABORATORIAL
1	50-64 anos	M		61	1	2	2	2	2	2	2	1	1	0	0	1	0	0	0	0	0	0	1	0	0			1		3	LABORATORIAL
1	65-74 anos	M	NÃO BRANCO	68	1	2	2		1	1			2	0	0	0	0	0	0	0	0	0	0	0	0		1	1		1	LABORATORIAL
1	50-64 anos	F	NÃO BRANCO	62	1	2	1	2	1		1	1	2	0	0	0	0	0	0	0	0	0	0	0	0		1	1	2	1	LABORATORIAL
1	65-74 anos	M		68	2	2	2	2	2	1	2	1	1	0	0	1	0	0	0	0	0	0	0	0	0		2	1	2	3	LABORATORIAL
1	65-74 anos	M		73					1	1			2	0	0	0	0	0	0	0	0	0	0	0	0			1			LABORATORIAL
1	75 anos ou mais	M		77	1	2	2	2	1	2	2	1	1	0	0	1	0	0	0	0	0	0	0	0	0	ATÍPICO COVID	2	1	1	1	LABORATORIAL
1	65-74 anos	F	BRANCO	69	1	2	2	2	1	2	1	2	1	0	0	0	0	1	0	0	0	0	0	0	0			1	2	3	LABORATORIAL
1	65-74 anos	M		70	1	2	2	2	2	1	1	1	1	0	0	1	0	0	1	0	0	0	0	0	0			1			LABORATORIAL
1	18-49 anos	M		22	2	2	2	2	1	2	1	1	2	0	0	0	0	0	0	0	0	0	0	0	0			1			LABORATORIAL
1	65-74 anos	F		74	2	2	2	2	1	2	1	1	1	0	0	1	1	0	0	0	0	1	0	0	0			1			LABORATORIAL
1	75 anos ou mais	M		82	1	2	2	2	1	1	1	1	1	0	0	1	0	0	0	0	0	0	1	0	0			1	2	2	LABORATORIAL
1	75 anos ou mais	M	BRANCO	89	2	2	2	2	2	2	1	2	1	0	0	0	0	0	0	0	0	0	1	0	0			1			LABORATORIAL
1	75 anos ou mais	M	NÃO BRANCO	76	1	2	2	2	1	2	1	1	1	0	0	1	0	0	0	0	0	0	1	0	0	NORMAL		1	2	2	LABORATORIAL
1	75 anos ou mais	M	NÃO BRANCO	81	1	2	2	2	2	1	2	1	1	0	0	1	0	0	0	0	0	0	1	0	0		1	1	1	1	LABORATORIAL
1	75 anos ou mais	F		88	2	2	2	2	2	2	1	2	2	0	0	0	0	0	0	0	0	0	0	0	0			1			LABORATORIAL
1	18-49 anos	M		41	1			1		1	1	1	1	0	0	1	0	0	0	0	0	0	0	0	0	ATÍPICO COVID	1	1	2	2	LABORATORIAL
1	65-74 anos	F	NÃO BRANCO	68	1	2	2	2	1	1	1	1	1	0	0	1	1	0	0	0	0	0	1	0	0			1	2	3	LABORATORIAL
1	75 anos ou mais	F		88	1	2	2	2	1	1	1	1	1	0	0	1	0	0	0	0	0	0	1	0	0	ATÍPICO COVID	2	1	2	2	LABORATORIAL
1	75 anos ou mais	F	BRANCO	77									1	1	0	1	0	0	0	0	0	0	1	0	0	ATÍPICO COVID	2	1	2	2	LABORATORIAL
1	18-49 anos	M	BRANCO	47									2	0	0	0	0	0	0	0	0	0	0	0	0			1			LABORATORIAL
1	18-49 anos	F	BRANCO	49	1	2	2	2	1	1	1	1	2	0	0	0	0	0	0	0	0	0	0	0	0	ATÍPICO COVID	2	1	2	1	LABORATORIAL
1	65-74 anos	F		66	1				1	1			1	0	0	1	0	0	0	0	0	0	0	0	0			1	1	1	CLÍNICO
1	75 anos ou mais	F		87							1	1	2	0	0	0	0	0	0	0	0	0	0	0	0			1			LABORATORIAL
1	65-74 anos	M		67					1				2	0	0	0	0	0	0	0	0	0	0	0	0		2	1	2		LABORATORIAL
1	50-64 anos	M		61	1						1		1	0	0	0	0	0	0	0	0	0	1	0	0		2	1	2	3	LABORATORIAL
1	50-64 anos	F	BRANCO	62		1	1					1	1	0	0	1	1	0	0	1	0	0	1	0	0	ATÍPICO COVID		1	1	1	LABORATORIAL
1	75 anos ou mais	F		91	1			2	1	1	2	1	2	0	0	0	0	0	0	0	0	0	0	0	0			1	1	2	LABORATORIAL
1	50-64 anos	F		58							1	1	2	0	0	0	0	0	0	0	0	0	0	0	0			1			LABORATORIAL
1	50-64 anos	F	NÃO BRANCO	64	1				1	1		1	1	0	0	1	0	0	0	0	0	0	1	0	0		2	1	2		LABORATORIAL
1	75 anos ou mais	M	NÃO BRANCO	86									2	0	0	0	0	0	0	0	0	0	0	0	0			1			LABORATORIAL
1	75 anos ou mais	M	BRANCO	92	1								1	0	0	1	0	0	0	0	0	0	0	0	0		2	1	2	2	LABORATORIAL
1	75 anos ou mais	M		97	2	2	2	2	1	2	1	2	1	0	0	0	1	1	0	0	0	0	0	0	0		2	1	1	1	LABORATORIAL
1	18-49 anos	M	NÃO BRANCO	47					1				1	0	0	0	0	0	0	0	0	0	1	0	0		2	1	1	2	LABORATORIAL
1	50-64 anos	F		54							1	1	1	0	0	0	0	0	0	0	0	0	0	0	0			1			CLÍNICO-EPIDEMIO
1	50-64 anos	F	BRANCO	59									2	0	0	0	0	0	0	0	0	0	0	0	0			1			LABORATORIAL
1	50-64 anos	M		56							1	1	1	0	0	1	0	0	0	0	0	0	1	0	0	ATÍPICO COVID		1		2	LABORATORIAL
1	65-74 anos	M		71	1	1	1	1	1		1	1	1	0	0	1	0	0	0	0	0	0	1	0	0			1			LABORATORIAL
1	65-74 anos	M		73	1						1	1	1	0	0	1	0	0	0	0	0	0	0	0	0	ATÍPICO COVID		1	1	1	LABORATORIAL
1	50-64 anos	M	NÃO BRANCO	61	1			1	1	1		1	1	0	0	0	0	0	0	0	0	0	0	0	0		1	1	2	2	LABORATORIAL
1	75 anos ou mais	M	NÃO BRANCO	79	2	2	2	2	1	1	2	2	2	0	0	0	0	0	0	0	0	0	0	0	0			1	1	2	LABORATORIAL
1	75 anos ou mais	F		88					1	1		1	2	0	0	0	0	0	0	0	0	0	0	0	0			1			LABORATORIAL
1	18-49 anos	M	NÃO BRANCO	49									2	0	0	0	0	0	0	0	0	0	0	0	0						CLÍNICO
1	50-64 anos	F		59	1	1	1	1	1	1	1	1	2	0	0	0	0	0	0	0	0	0	0	0	0			1	2	2	LABORATORIAL
1	75 anos ou mais	M		90					1	1	1		2	0	0	0	0	0	0	0	0	0	0	0	0			1			LABORATORIAL
1	65-74 anos	M	NÃO BRANCO	68									2	0	0	0	0	0	0	0	0	0	0	0	0						CLÍNICO
1	65-74 anos	F	NÃO BRANCO	69									2	0	0	0	0	0	0	0	0	0	0	0	0						CLÍNICO
1	75 anos ou mais	F		88					1		1	1	1	0	0	1	0	0	0	0	0	0	0	0	0			1			LABORATORIAL
1	50-64 anos	M		63						1	1	1	1	0	0	1	1	1	0	0	0	0	1	0	0	ATÍPICO COVID	2	1	2	2	LABORATORIAL
1	50-64 anos	F		53					1	1	1	1	2	0	0	0	0	0	0	0	0	0	0	0	0			1			LABORATORIAL
1	75 anos ou mais	M		82									2	0	0	0	0	0	0	0	0	0	0	0	0			1			LABORATORIAL
1	75 anos ou mais	F		81	1				1	1			1	0	0	1	0	0	0	0	0	0	1	0	0	ATÍPICO COVID	2	1	2		LABORATORIAL
1	75 anos ou mais	F	NÃO BRANCO	90									2	0	0	0	0	0	0	0	0	0	0	0	0			1			LABORATORIAL
1	50-64 anos	M	BRANCO	62									2	0	0	0	0	0	0	0	0	0	0	0	0			1			LABORATORIAL
1	18-49 anos	F		44								1	2	0	0	0	0	0	0	0	0	0	0	0	0			1			LABORATORIAL
1	75 anos ou mais	F	NÃO BRANCO	84									2	0	0	0	0	0	0	0	0	0	0	0	0			1			LABORATORIAL
1	50-64 anos	M	NÃO BRANCO	57									2	0	0	0	0	0	0	0	0	0	0	0	0			1			LABORATORIAL
1	65-74 anos	F		73	2	2	2	2	2	2	1	1	1	0	0	0	0	0	1	0	0	0	0	0	0			1			LABORATORIAL
1	65-74 anos	M		70	1	1			1		1	1	2	0	0	0	0	0	0	0	0	0	0	0	0	ATÍPICO COVID	1	1	2	2	LABORATORIAL
1	50-64 anos	F	NÃO BRANCO	55					1		1	1	1	0	0	1	0	0	0	0	0	0	1	0	0			1	2		LABORATORIAL
1	50-64 anos	F	NÃO BRANCO	51	2	2	2	2	1	1	2	1	1		0	0	0	0	0	0	0	0	0	0	0	ATÍPICO COVID	2	1	2	3	LABORATORIAL
1	75 anos ou mais	M		79	1	2	2	1	1	1	1	2	1	0	0	1	0	0	0	0	0	0	0	0	0	ATÍPICO COVID	1	1	2	2	LABORATORIAL
1	65-74 anos	M	BRANCO	67	2	2	2	2	2	2	1	2	2	0	0	0	0	0	0	0	0	0	0	0	0	ATÍPICO COVID		1	1	1	LABORATORIAL
1	18-49 anos	M	BRANCO	41	1	2	2	2	1	1	1	1	1	0	0	0	0	0	0	1	0	0	0	0	0		1	1	2	3	LABORATORIAL
1	65-74 anos	F	NÃO BRANCO	72	1			1		1	1	1	1	0	0	1	0	0	0	0	0	0	1	0	0			1	1		LABORATORIAL
1	18-49 anos	M	NÃO BRANCO	44	1	2	2	2	1	1	1	1	1	0	0	0	0	0	0	0	0	0	1	0	0	ATÍPICO COVID	1	1	2	2	LABORATORIAL
1	50-64 anos	M	NÃO BRANCO	62	1			1	1	1	2	1	2	0	0	0	0	0	0	0	0	0	0	0	0	ATÍPICO COVID	1	1	2	1	LABORATORIAL
1	65-74 anos	M		66							1	1	2	0	0	0	0	0	0	0	0	0	0	0	0			1			LABORATORIAL
1	65-74 anos	F		68							1	1	2	0	0	0	0	0	0	0	0	0	0	0	0			1			LABORATORIAL
1	65-74 anos	F		72									2	0	0	0	0	0	0	0	0	0	0	0	0			1	1	1	LABORATORIAL
1	50-64 anos	M		59	1	2	2	2	1	1	1	1	1	0	0	1	0	0	0	0	0	0	1	0	0		1	1	1		LABORATORIAL
1	65-74 anos	F	NÃO BRANCO	72	1	2	2	2	1	1	1	1	1		0	0	0	0	0	0	0	0	0	0	0		2	1	2	2	LABORATORIAL
1	50-64 anos	F	NÃO BRANCO	64									2	0	0	0	0	0	0	0	0	0	0	0	0	NORMAL		1			LABORATORIAL
1	18-49 anos	M	BRANCO	43	1				1	1	1		1	0	0	1	0	0	0	0	0	0	0	1	0	ATÍPICO COVID	1	1	1	1	LABORATORIAL
1	75 anos ou mais	F	BRANCO	75	1	2	2	2	1	1	1	1	1	0	0	1	0	0	0	0	0	0	1	0	0		1	1	2	2	LABORATORIAL
1	75 anos ou mais	F		83									2	0	0	0	0	0	0	0	0	0	0	0	0			1	2	1	LABORATORIAL
1	18-49 anos	M		46	1	1		2	1		1	1	2	0	0	0	0	0	0	0	0	0	0	0	0			1			LABORATORIAL
1	50-64 anos	M	NÃO BRANCO	60									2	0	0	0	0	0	0	0	0	0	0	0	0			2	2		LABORATORIAL
1	75 anos ou mais	F	NÃO BRANCO	87									2	0	0	0	0	0	0	0	0	0	0	0	0						CLÍNICO
1	75 anos ou mais	F	BRANCO	82					1				1	0	0	0	0	0	0	0	0	0	1	0	0			1			LABORATORIAL
1	75 anos ou mais	M		86	1	1	2	2	1	1	1	1	1	0	0	1	1	0	0	0	0	0	1	0	0		2	1	1	1	LABORATORIAL
1	18-49 anos	F		43	1				1	1			2	0	0	0	0	0	0	0	0	0	0	0	0			1			LABORATORIAL
1	18-49 anos	M		47	1	1			1		1	1	2	0	0	0	0	0	0	0	0	0	0	0	0	ATÍPICO COVID		1	1	2	LABORATORIAL
1	65-74 anos	F		72				1			1	1	2	0	0	0	0	0	0	0	0	0	0	0	0			1			LABORATORIAL
1	50-64 anos	F	NÃO BRANCO	58	2	2	2	2	1	1	1	1	1	0	0	0	0	0	0	0	0	0	0	0	0		2	2	2	3	LABORATORIAL
1	50-64 anos	M		53					1	1			1	0	0	1	0	0	0	0	0	0	0	0	0			1			LABORATORIAL
1	50-64 anos	F		64					1				2	0	0	0	0	0	0	0	0	0	0	0	0			1			LABORATORIAL
1	50-64 anos	M	BRANCO	64	1		1		1	1			1	0	0	0	0	0	1	0	0	1	1	0	0	ATÍPICO COVID	1	1	2	2	LABORATORIAL
1	50-64 anos	M		61					1		1	1	2	0	0	0	0	0	0	0	0	0	0	0	0			1			LABORATORIAL
1	65-74 anos	F	NÃO BRANCO	72	1	1	1		1		1		1	0	0	1	0	0	0	0	0	0	1	0	0	ATÍPICO COVID	2	1	1	1	LABORATORIAL
1	50-64 anos	M		58					1	1		1	2	0	0	0	0	0	0	0	0	0	0	0	0			1			LABORATORIAL
1	50-64 anos	F		59	1						1	1	2	0	0	0	0	0	0	0	0	0	0	0	0			1			LABORATORIAL
1	75 anos ou mais	M		84	1						1		1	0	0	1	0	0	0	0	0	0	0	0	0			1	1	3	LABORATORIAL
1	75 anos ou mais	M		75					1	1	1	1	2	0	0	0	0	0	0	0	0	0	0	0	0			1			LABORATORIAL
1	65-74 anos	F		72	2	2	2	1	1	2	1	1	1	0	0	0	0	0	0	0	0	0	1	0	0		2	1	2	3	LABORATORIAL
1	65-74 anos	M		69							1	1	2	0	0	0	0	0	0	0	0	0	0	0	0			1			LABORATORIAL
1	75 anos ou mais	F	NÃO BRANCO	83	1	2	2	2	1	1	1	1	1	0	0	0	0	1	0	0	0	0	0	0	0	ATÍPICO COVID	2	1	2	2	LABORATORIAL
1	75 anos ou mais	M		83						1		1	2	0	0	0	0	0	0	0	0	0	0	0	0			1			LABORATORIAL
1	65-74 anos	F		69	1	2	2	1	1	1	1	1	1	0	0	1	0	0	0	0	0	0	0	0	0	TÍPICO COVID	1	1	2	2	LABORATORIAL
1	65-74 anos	M		70	1				1	1	1	1	2	0	0	0	0	0	0	0	0	0	0	0	0		2	1	2		LABORATORIAL
1	18-49 anos	M	BRANCO	39									2	0	0	0	0	0	0	0	0	0	0	0	0			1			CLÍNICO
1	75 anos ou mais	F	NÃO BRANCO	79	1			1	1	1	1	1	1	0	0	1	0	0	0	0	0	0	0	0	0	ATÍPICO COVID	2	1	2	2	CLÍNICO
1	50-64 anos	M	NÃO BRANCO	61	1				1		1	1	2	0	0	0	0	0	0	0	0	0	0	0	0			1			LABORATORIAL
1	18-49 anos	F	BRANCO	47	1	1	1	1	1	1	1	1	1	0	0	1	0	0	0	0	0	0	0	0	0	ATÍPICO COVID	1	1		2	LABORATORIAL
1	18-49 anos	M	NÃO BRANCO	40	1	2	2	1	1	1	1	1	2	0	0	0	0	0	0	0	0	0	0	0	0		1	1	2		LABORATORIAL
1	75 anos ou mais	F	NÃO BRANCO	100	1	2	2	2	1	1	2	1	1	0	0	0	0	0	0	0	0	0	1	0	0	ATÍPICO COVID		1	2	1	LABORATORIAL
1	65-74 anos	F	NÃO BRANCO	68	1				1	1			1	0	0	0	0	0	0	0	0	0	1	0	0			1		1	LABORATORIAL
1	50-64 anos	M	NÃO BRANCO	61	1	2	2	2		1	2	1	1	0	0	1	0	0	0	0	0	0	0	0	0		2	1	1	1	LABORATORIAL
1	75 anos ou mais	M		82					1		1	1	2	0	0	0	0	0	0	0	0	0	0	0	0		2	1	2	1	LABORATORIAL
1	18-49 anos	M	NÃO BRANCO	29	1	2	2	2	1	1	2	2	2	0	0	0	0	0	0	0	0	0	0	0	0		2	1	2	3	LABORATORIAL
1	50-64 anos	M		54	1	2	2	2	1	1	1	1	1	0	0	1	0	0	0	0	0	0	0	0	0		1	1	1	1	LABORATORIAL
1	18-49 anos	F	NÃO BRANCO	40									2	0	0	0	0	0	0	0	0	0	0	0	0		2	2	2	3	LABORATORIAL
1	50-64 anos	F		63	1				1				1	0	0	1	0	0	0	0	0	0	0	0	0			1	2	2	LABORATORIAL
1	75 anos ou mais	F	NÃO BRANCO	80	1	2	2	2	1	1	2	2	2	0	0	0	0	0	0	0	0	0	0	0	0			1	1		LABORATORIAL
1	50-64 anos	M	NÃO BRANCO	59	2	1	2	2	1	2	1	1	2	0	0	0	0	0	0	0	0	0	0	0	0	ATÍPICO COVID	2	1	2	3	LABORATORIAL
1	50-64 anos	M		63									2	0	0	0	0	0	0	0	0	0	0	0	0			2	2	3	LABORATORIAL
1	50-64 anos	F		52	1	2	2	2	1	1	2	2	1	0	0	0	0	0	0	0	0	0	0	0	0		2	1	2	3	LABORATORIAL
1	75 anos ou mais	F	NÃO BRANCO	76	1	2	2	2	1	1	1	1	2		0	0	0	0	0	0	0	0	0	0	0		2	1			LABORATORIAL
1	65-74 anos	M		68	1	1	2	1	1	2	1	1	1	0	0	1	0	0	0	0	0	0	0	0	0		2	1	2		LABORATORIAL
1	50-64 anos	M	NÃO BRANCO	60	2	1	1	2	2	1	1	1	1	0	0	0	0	0	0	0	0	0	1	0	0		2	2	2	3	LABORATORIAL
1	75 anos ou mais	F		78	1	2	2	1	1	1	1	1	1	0	0	1	0	0	0	0	0	0	0	0	0			1	1	2	LABORATORIAL
1	75 anos ou mais	F	BRANCO	78	1			1	1	1	1	1	1	0	0	1	0	0	0	0	0	0	0	0	0			1	2	2	LABORATORIAL
1	65-74 anos	M		69	1						1	1	1	0	0	1	0	0	0	0	0	0	0	0	0			1			LABORATORIAL
1	18-49 anos	M	NÃO BRANCO	48	1				1		1	1	2	0	0	0	0	0	0	0	0	0	0	0	0			1	1	1	LABORATORIAL
1	65-74 anos	F	BRANCO	69	1	2	2	2	2	1	1	1	1	0	0	1	0	0	0	0	0	0	0	0	0		2	1	1	1	LABORATORIAL
1	75 anos ou mais	M	BRANCO	85									1	0	0	0	0	0	0	0	0	1	0	0	0			1	2	1	LABORATORIAL
1	18-49 anos	F	NÃO BRANCO	45	1	2	2	2	2	1	1	2	2	0	0	0	0	0	0	0	0	0	0	0	0		2	1	1		LABORATORIAL
1	75 anos ou mais	F	BRANCO	85	1	2	2	2	1	1	1	1	1	0	0	0	0	0	0	0	0	0	1	0	0		2	1	1		LABORATORIAL
1	50-64 anos	F		55	1	1	1	1	1	1	1	1	2	0	0	0	0	0	0	0	0	0	0	0	0			1	2	1	LABORATORIAL
1	50-64 anos	M	NÃO BRANCO	60	1				1	1	1	1	2	0	0	0	0	0	0	0	0	0	0	0	0			1	1	1	LABORATORIAL
1	18-49 anos	M	BRANCO	46	1				1	1			2	0	0	0	0	0	0	0	0	0	0	0	0			1	1	1	LABORATORIAL
1	75 anos ou mais	F	NÃO BRANCO	82					2		2	1	1	0	0	1	0	0	0	0	0	0	0	0	0	ATÍPICO COVID		1	2	2	LABORATORIAL
1	75 anos ou mais	M	BRANCO	77	1	1	2	2	1	1		1	1	0	0	1	0	0	0	0	0	0	1	0	0		1	1	2		LABORATORIAL
1	75 anos ou mais	M	NÃO BRANCO	75	1	2	2	2	1	1	1	1	1	0	0	1	0	0	0	0	0	0	0	0	0	ATÍPICO COVID	2	1	1	1	CLÍNICO-EPIDEMIO
1	50-64 anos	M		54									2	0	0	0	0	0	0	0	0	0	0	0	0			1	2	1	LABORATORIAL
1	65-74 anos	F		68	1	1			1		1	1	2	0	0	0	0	0	0	0	0	0	0	0	0			1	2	2	LABORATORIAL
1	50-64 anos	F	NÃO BRANCO	59	1	2	2	1	1	1	1	1	1	0	0	0	0	0	0	0	0	0	1	0	0	NORMAL		1	2	1	LABORATORIAL
1	50-64 anos	M		53									2	0	0	0	0	0	0	0	0	0	0	0	0			1	2	1	LABORATORIAL
1	50-64 anos	F		52	1	1	1	1	1	1	1	1	2	0	0	0	0	0	0	0	0	0	0	0	0			1	2	1	LABORATORIAL
1	50-64 anos	F		54	1	2	2	2	1	1	1	2	1		0	1	1	0	0	0	0	0	0	0	0	TÍPICO COVID					CLÍNICO
1	18-49 anos	F	NÃO BRANCO	45									2	0	0	0	0	0	0	0	0	0	0	0	0			1			LABORATORIAL
1	65-74 anos	F	BRANCO	73	1	1	2	2	1	1	1	2	1	0	0	1	0	0	0	0	0	0	1	0	0		2	1	2	1	LABORATORIAL
1	75 anos ou mais	M	BRANCO	78	1	2	2	1	1	1	2	1	1	0	0	0	0	0	0	0	0	0	0	0	0	ATÍPICO COVID		1	1	2	LABORATORIAL
1	50-64 anos	M		58				1	1		1	1	1	0	0	1	0	0	0	0	0	0	0	0	0	ATÍPICO COVID		1	2	2	LABORATORIAL
1	75 anos ou mais	M		78	1							1	1	0	0	1	1	1	0	0	0	0	0	0	0			1	1	1	CLÍNICO
1	65-74 anos	F	BRANCO	67	1	2	2	2	1	2	2	1	1	0	0	1	0	0	0	0	0	0	1	0	0			1		1	LABORATORIAL
1	50-64 anos	M		53	1	2	2	2	1	1	1	1	1	0	0	1	0	0	0	0	0	0	0	0	0		2	2	2		LABORATORIAL
1	75 anos ou mais	M		82	1			1	1	1	1	1	2	0	0	0	0	0	0	0	0	0	0	0	0			1	2	2	LABORATORIAL
1	50-64 anos	M	BRANCO	62	1	2	2	2	1	1	1	1	1	0	0	1	0	0	0	0	0	0	1	0	0	ATÍPICO COVID		1	1	1	LABORATORIAL
1	75 anos ou mais	M	BRANCO	77				1	1		1		1	0	0	1	0	0	0	0	0	0	0	0	0			1	1		LABORATORIAL
1	75 anos ou mais	F	BRANCO	95	1					1		1	1	0	0	1	0	0	0	0	0	0	1	0	0	NORMAL		1	2	3	LABORATORIAL
1	65-74 anos	M	NÃO BRANCO	66		2	2	2	1	1	1	1	1	0	0	1	0	0	0	0	0	0	1	0	0	ATÍPICO COVID	1	1	1	2	LABORATORIAL
1	75 anos ou mais	F	NÃO BRANCO	78	1	1	2	2	1	1	1	1	1	0	0	1	0	0	0	0	0	0	1	0	1	ATÍPICO COVID	1	1	2	2	LABORATORIAL
1	18-49 anos	M	NÃO BRANCO	46	1	1	1	2	1	1	1	2	1	0	0	0	0	0	0	0	0	0	0	0	0		2	1	2	1	CLÍNICO-EPIDEMIO
1	50-64 anos	F		60	2	1	2	1	1	2	1	1	1	0	0	1	0	0	0	0	0	0	0	0	0			1			LABORATORIAL
1	75 anos ou mais	M		83									2	0	0	0	0	0	0	0	0	0	0	0	0			1	2		CLÍNICO-EPIDEMIO
1	50-64 anos	M		54									2	0	0	0	0	0	0	0	0	0	0	0	0			1	2	1	LABORATORIAL
1	75 anos ou mais	M		81	1	1	1	1	1	1	1	1	2	0	0	0	0	0	0	0	0	0	0	0	0			1	2	2	LABORATORIAL
1	50-64 anos	M	NÃO BRANCO	55					1	1	1		2	0	0	0	0	0	0	0	0	0	0	0	0		1	1	1	1	LABORATORIAL
1	75 anos ou mais	F	NÃO BRANCO	87					1		1	1	2	0	0	0	0	0	0	0	0	0	0	0	0			1			LABORATORIAL
1	75 anos ou mais	F	BRANCO	77									2	0	0	0	0	0	0	0	0	0	0	0	0			1			CLÍNICO
1	50-64 anos	F	NÃO BRANCO	57									2		0	0	0	0	0	0	0	0	0	0	0		2	1	1		LABORATORIAL
1	65-74 anos	M	BRANCO	67									2	0	0	0	0	0	0	0	0	0	0	0	0			1			CLÍNICO
1	50-64 anos	F	NÃO BRANCO	53	2	2	2	2	2	1	2	2	2	0	0	0	0	0	0	0	0	0	0	0	0			1	2	1	LABORATORIAL
1	50-64 anos	F		54	1	2	2	2	1	1	1	1	1	0	0	1	0	0	0	0	0	0	0	0	0	TÍPICO COVID		1	2	3	LABORATORIAL
1	75 anos ou mais	M		88	1	2	2	2	1	1	2	1	1	0	0	1	0	0	0	0	0	0	0	0	0		2	1	2		LABORATORIAL
1	65-74 anos	M		67	1				1		1	1	2	0	0	0	0	0	0	0	0	0	0	0	0		2	1			LABORATORIAL
1	65-74 anos	M		73							1		2	0	0	0	0	0	0	0	0	0	0	0	0						LABORATORIAL
1	75 anos ou mais	F	BRANCO	77	1	2	2	2	1	1	2	2	1	0	0	1	0	0	0	0	0	1	0	0	0	ATÍPICO COVID	2	1	1	1	LABORATORIAL
1	18-49 anos	M		32	1	2	2	2	2	1	2	2	2	0	0	0	0	0	0	0	0	0	0	0	0			1	1		LABORATORIAL
1	65-74 anos	F	NÃO BRANCO	70	1				1		1		2	0	0	0	0	0	0	0	0	0	0	0	0	ATÍPICO COVID	2	1		3	CLÍNICO
1	75 anos ou mais	M	NÃO BRANCO	86	1	2	2	2	2	2	1	2	2	0	0	0	0	0	0	0	0	0	0	0	0			1	2	3	LABORATORIAL
1	18-49 anos	F	NÃO BRANCO	40	1	2	1	1	1	1	1	1	1		0	0	0	0	0	0	0	0	1	0	0			1	2	2	LABORATORIAL
1	65-74 anos	F		72	1		1		1				1	0	0	0	0	0	0	0	0	0	1	0	0			1			LABORATORIAL
1	75 anos ou mais	F		79						1	1	1	2	0	0	0	0	0	0	0	0	0	0	0	0			1			CLÍNICO-EPIDEMIO
1	75 anos ou mais	M	NÃO BRANCO	82	1	2	2	2	1	1	2	2	1	0	0	1	0	0	0	0	0	0	1	0	0			1	1	1	LABORATORIAL
1	50-64 anos	M	NÃO BRANCO	54	1	2	2	2	1	1	1	1	1	0	0	1	0	0	0	0	0	0	0	0	0	ATÍPICO COVID	2	1	1	3	LABORATORIAL
1	50-64 anos	F	BRANCO	53				1	1		1	1	1		0	1	0	0	0	0	0	0	0	0	0			1			LABORATORIAL
1	65-74 anos	F	NÃO BRANCO	66	1		1	1	1		1	1	1	0	0	1	0	0	0	0	0	0	0	0	0			1			LABORATORIAL
1	75 anos ou mais	M	BRANCO	81	1				1	1		1	2	0	0	0	0	0	0	0	0	0	0	0	0	ATÍPICO COVID		1	1	1	LABORATORIAL
1	18-49 anos	M	BRANCO	43	1		1	1	1	1	1	1	2	0	0	0	0	0	0	0	0	0	0	0	0						LABORATORIAL
1	50-64 anos	M		55		1			1	1			1	0	0	0	0	0	0	0	0	0	1	0	0			1			LABORATORIAL
1	50-64 anos	M	NÃO BRANCO	64	1	2	2	2	1	2	1	1	1	0	0	1	1	0	0	0	0	0	1	0	0	TÍPICO COVID		1	1	3	CLÍNICO
1	50-64 anos	F	BRANCO	51	1	2	2	2	1	1	1	1	1	0	0	1	0	0	0	0	0	0	1	0	0	ATÍPICO COVID	1	1	1	1	LABORATORIAL
1	50-64 anos	F	NÃO BRANCO	60									2	0	0	0	0	0	0	0	0	0	0	0	0			1			LABORATORIAL
1	50-64 anos	F		60						1	1	1	2		0	0	0	0	0	0	0	0	0	0	0			1			LABORATORIAL
1	75 anos ou mais	M		84					1		1	1	2	0	0	0	0	0	0	0	0	0	0	0	0			1			LABORATORIAL
1	18-49 anos	F	NÃO BRANCO	46		2	2	1	1		2	1	2		0	0	0	0	0	0	0	0	0	0	0			1			LABORATORIAL
1	75 anos ou mais	F		86		2	2	2	1	2	2	1	1	0	0	0	0	0	0	0	0	0	1	0	0	TÍPICO COVID	1	1	1		CLÍNICO
1	50-64 anos	F	NÃO BRANCO	64					1	1	1	1	1	0	0	1	0	0	1	0	0	0	0	0	0	ATÍPICO COVID		1	1	1	LABORATORIAL
1	75 anos ou mais	M	BRANCO	82									2	0	0	0	0	0	0	0	0	0	0	0	0						CLÍNICO
1	65-74 anos	F		67	1	1				1	1	1	2	0	0	0	0	0	0	0	0	0	0	0	0			1			LABORATORIAL
1	65-74 anos	M		72					1		1		2	0	0	0	0	0	0	0	0	0	0	0	0	ATÍPICO COVID	1	1	1	1	LABORATORIAL
1	50-64 anos	M	NÃO BRANCO	54	1	2	2	2	1	1	1	1	1	0	0	0	0	0	0	0	1	0	0	0	0		1	1	2	1	LABORATORIAL
1	65-74 anos	M	BRANCO	65	1	2	2	2	1	1	2	2	1	0	0	0	0	0	0	0	0	0	1	0	0		1	1	1	1	CLÍNICO
1	75 anos ou mais	M	NÃO BRANCO	83	1	2	1	2	1	2	2	1	1	0	0	1	0	0	0	0	0	0	0	0	0						CLÍNICO-EPIDEMIO
1	75 anos ou mais	M	BRANCO	75	1	2	2	2	2	1	1	1	2	0	0	0	0	0	0	0	0	0	0	0	0		1	1	1	1	LABORATORIAL
1	18-49 anos	F	NÃO BRANCO	38	2	2	2	2	1	1	1	1	1	0	0	0	0	0	0	0	0	0	1	0	0		2	1	2		LABORATORIAL
1	75 anos ou mais	F	BRANCO	77	1				1				1	0	0	1	0	1	0	0	0	0	1	0	0	ATÍPICO COVID	1	1	1	1	LABORATORIAL
1	65-74 anos	M		73	1	2	2	1	1	2	2	1	1	0	0	1	0	0	0	0	0	0	1	0	0		2	1	2		LABORATORIAL
1	65-74 anos	M	NÃO BRANCO	65	2	2	2	1	2	2	2	1	1	0	0	0	0	0	1	0	0	0	0	0	0		2	1	1	1	LABORATORIAL
1	50-64 anos	M		52	1			1	1	1	1	1	2	0	0	0	0	0	0	0	0	0	0	0	0			1			LABORATORIAL
1	50-64 anos	M	NÃO BRANCO	54							1	1	1	0	0	1	0	0	0	0	0	0	1	0	0	ATÍPICO COVID	2	1	1	1	LABORATORIAL
1	75 anos ou mais	F	NÃO BRANCO	92	1	2	2	2	1	1	2	2	1	0	0	1	0	1	0	0	0	0	0	0	0		1	1	1	1	CLÍNICO-EPIDEMIO
1	75 anos ou mais	M		82				1	1		1	1	2	0	0	0	0	0	0	0	0	0	0	0	0			1			LABORATORIAL
1	65-74 anos	F		72					1	1		1	1	0	0	1	0	0	0	0	0	0	1	0	0			1			LABORATORIAL
1	50-64 anos	M		60	1				1	1	1		2	0	0	0	0	0	0	0	0	0	0	0	0			1			LABORATORIAL
1	50-64 anos	F		58	1				1	1	1	1	1	0	0	1	0	0	0	0	0	0	0	0	0	ATÍPICO COVID	1	1	1	1	LABORATORIAL
1	75 anos ou mais	M	NÃO BRANCO	78	1	2	2	2	2	1	1	2	1	0	0	1	1	1	0	0	0	0	1	0	0		2	1	1	1	LABORATORIAL
1	50-64 anos	M		59	2	2	2	2	1	1	2	1	2	0	0	0	0	0	0	0	0	0	0	0	0			1	1	1
1	65-74 anos	M		65		1			1		1	1	2	0	0	0	0	0	0	0	0	0	0	0	0		2	1	2	1	LABORATORIAL
1	50-64 anos	F		51	1	2	2	2	1	2	1	2	1	0	0	0	0	0	0	0	0	0	0	0	0			1	1	1	LABORATORIAL
1	75 anos ou mais	F		90							1	1	2	0	0	0	0	0	0	0	0	0	0	0	0			1			LABORATORIAL
1	75 anos ou mais	F		82	1	2	2	2	1	2	1	1	1	0	0	1	0	0	0	0	0	0	0	0	0		2	1	1	3	LABORATORIAL
1	75 anos ou mais	M	NÃO BRANCO	85	1	2	2	2	2	1	2	1	1	0	0	1	1	0	1	0	0	0	0	0	0	ATÍPICO COVID		1	1	1	LABORATORIAL
1	50-64 anos	F		60	1								2		0	0	0	0	0	0	0	0	0	0	0	ATÍPICO COVID	2	1	1	2	LABORATORIAL
1	75 anos ou mais	F	NÃO BRANCO	78	1				1	1	1		1	0	0	1	0	0	0	0	0	0	1	0	0			1			LABORATORIAL
1	65-74 anos	M	NÃO BRANCO	73	1	2	2	2	2	1	1	1	1	0	0	1	1	0	0	0	0	0	1	0	0		2	1	1	1	LABORATORIAL
1	75 anos ou mais	M		77	1				1			1	1	0	0	1	0	0	0	0	0	0	0	0	0	ATÍPICO COVID	1	1	1	1	LABORATORIAL
1	75 anos ou mais	F	BRANCO	84	1	2	2	2	2	1	2	1	1	0	0	0	0	1	0	0	0	0	0	0	0	ATÍPICO COVID	1	1	1	1	LABORATORIAL
1	50-64 anos	M		58						1	1		2	0	0	0	0	0	0	0	0	0	0	0	0	ATÍPICO COVID	1	1	1	1	LABORATORIAL
1	75 anos ou mais	M		91	1				1		1		2	0	0	0	0	0	0	0	0	0	0	0	0			1		2	LABORATORIAL
1	75 anos ou mais	M	NÃO BRANCO	93									2	0	0	0	0	0	0	0	0	0	0	0	0			1			LABORATORIAL
1	65-74 anos	F		69	1				1	1	1	1	2	0	0	0	0	0	0	0	0	0	0	0	0			1			LABORATORIAL
1	75 anos ou mais	M		75					1	1	1	1	1	0	0	1	0	0	0	0	0	0	1	0	0			1	1		LABORATORIAL
1	75 anos ou mais	M	BRANCO	77					1	1	1		2	0	0	0	0	0	0	0	0	0	0	0	0			1	1		LABORATORIAL
1	65-74 anos	M		67							1	1	2	0	0	0	0	0	0	0	0	0	0	0	0			1			LABORATORIAL
1	65-74 anos	M		70	1				1			1	1	0	0	1	0	0	0	0	0	0	1	0	0			1	1		LABORATORIAL
1	50-64 anos	F		53	1				1	1			2	0	0	0	0	0	0	0	0	0	0	0	0			1			LABORATORIAL
1	65-74 anos	M	NÃO BRANCO	68					1		1	1	1	0	0	1	0	0	0	0	0	0	0	0	0			1			LABORATORIAL
1	50-64 anos	M		62					1	1	1	1	1	0	0	0	0	0	0	0	0	0	1	0	0			1			LABORATORIAL
1	18-49 anos	F		42					1		1	1	2	0	0	0	0	0	0	0	0	0	0	0	0			1			LABORATORIAL
1	65-74 anos	M		74	1	2	2	2	1	1	1	1	1	0	0	1	0	0	0	0	0	0	0	0	0			1		1	LABORATORIAL
1	18-49 anos	M		33									2	0	0	0	0	0	0	0	0	0	0	0	0			1	2		LABORATORIAL
1	50-64 anos	M		56									2	0	0	0	0	0	0	0	0	0	0	0	0			1	2		LABORATORIAL
1	50-64 anos	F	NÃO BRANCO	58	1	2	2		1	1	1	1	2		0	0	0	0	0	0	0	0	0	0	0						LABORATORIAL
1	65-74 anos	F		66									2	0	0	0	0	0	0	0	0	0	0	0	0			1	1	1	LABORATORIAL
1	75 anos ou mais	F		75								1	1	0	0	1	0	0	0	0	0	0	0	0	0			1			LABORATORIAL
1	50-64 anos	M	NÃO BRANCO	58	1				1	1	1	1	1	0	0	1	0	0	0	0	0	0	0	0	0	TÍPICO COVID		1	1	2	LABORATORIAL
1	75 anos ou mais	F	BRANCO	95	1	2	2	2	1	2	2	2	2		0	0	0	0	0	0	0	0	0	0	0		2	1	2	2	LABORATORIAL
1	75 anos ou mais	F	NÃO BRANCO	78									1	0	0	0	1	0	0	0	0	0	1	0	0						CLÍNICO
1	65-74 anos	F		72	1			1	1	2	2	1	1	0	0	1	0	0	0	0	0	0	0	0	0		2	1		1	LABORATORIAL
1	65-74 anos	M	BRANCO	65	1	2	2	2	1	1	1	1	1	0	0	1	0	0	0	0	0	0	1	0	0		2	1	2	3	LABORATORIAL
1	75 anos ou mais	M	NÃO BRANCO	79									2	0	0	0	0	0	0	0	0	0	0	0	0						CLÍNICO
1	50-64 anos	M	NÃO BRANCO	59	1	2	2	2	1	1	2	2	2	0	0	0	0	0	0	0	0	0	0	0	0		1	1	1	2	LABORATORIAL
1	65-74 anos	M		71		2	2	1			1	1	1	0	0	0	0	0	0	0	0	0	0	0	0		2	1	1	1	LABORATORIAL
1	65-74 anos	M	BRANCO	68	1	2	2	2	1	1	1	2	2	0	0	0	0	0	0	0	0	0	0	0	0		2	1	2	1	LABORATORIAL
1	50-64 anos	M	NÃO BRANCO	60	1				1	1	1	1	1	0	0	0	0	0	0	0	0	0	1	0	0		1	1	1	1	LABORATORIAL
1	75 anos ou mais	F		78	1	2	2	2	1	2	1	2	1	0	0	0	0	0	0	0	0	0	1	0	0	ATÍPICO COVID		1			LABORATORIAL
1	65-74 anos	M		67	1			1	1	1		1	2	0	0	0	0	0	0	0	0	0	0	0	0		2	1	1	2	LABORATORIAL
1	18-49 anos	M		23	1	1	1					1	1	0	0	0	0	1	0	0	0	0	0	0	0			2	2	1	LABORATORIAL
1	18-49 anos	F		36	1	2	1	2			1		1	0	0	0	0	0	0	0	0	0	1	0	0		2	1	1	1	LABORATORIAL
1	18-49 anos	M		47	1	2	2	2	1	1	2	2	2	0	0	0	0	0	0	0	0	0	0	0	0		2	1	1	1	LABORATORIAL
1	75 anos ou mais	M		77	1	2	2	2	1	2	1	1	2	0	0	0	0	0	0	0	0	0	0	0	0		2	1	2	3	LABORATORIAL
1	50-64 anos	F		55	1	2	1	2	1	1	1	1	1	0	0	1	0	0	0	0	0	0	0	0	0			1	2	2
1	75 anos ou mais	M		102									2	0	0	0	0	0	0	0	0	0	0	0	0			1	2		LABORATORIAL
1	65-74 anos	M	BRANCO	73									2	0	0	0	0	0	0	0	0	0	0	0	0			1			CLÍNICO
1	65-74 anos	M		73					1		1	1	2	0	0	0	0	0	0	0	0	0	0	0	0			1	1		LABORATORIAL
1	75 anos ou mais	M	NÃO BRANCO	75	1	2	2	2	2	1	1	1	2	0	0	0	0	0	0	0	0	0	0	0	0		2	1	2	2	LABORATORIAL
1	65-74 anos	M		71	1	2	2	2	1	2	1	1	2	0	0	0	0	0	0	0	0	0	0	0	0			1	2	3	LABORATORIAL
1	50-64 anos	M	BRANCO	60	1	2	2	2	1	1	2	1	1	0	0	1	0	0	0	0	0	0	1	0	0	ATÍPICO COVID	1	1	1	1	LABORATORIAL
1	50-64 anos	F	BRANCO	61	1	1	1	2	1	1	1	2	1	0	0	0	0	0	0	0	0	0	0	0	0		2	1	2	3	LABORATORIAL
1	65-74 anos	F		72					1		1	1	1	0	0	0	0	0	0	0	0	0	0	0	0	ATÍPICO COVID	2	1	2	2	LABORATORIAL
1	75 anos ou mais	F		93									1	0	0	1	0	0	0	0	0	0	0	0	0			1	1	1	LABORATORIAL
1	75 anos ou mais	F		93	2	2	2	2	1	2	1	2	1	0	0	1	0	0	0	0	0	0	1	0	0		2	1	1	1	LABORATORIAL
[truncated: 49,384 more rows]
